# Supplementary material for: Photochemical carboborylation and three-component difunctionalization of α,β-unsaturated ketones with boronic acids via tosylhydrazones
Source: Chem Sci. 2024 Nov 6;15(46):19626–33. doi: 10.1039/d4sc06537a (PMC11575570; doi:10.1039/d4sc06537a)
Supplement: SC-015-D4SC06537A-s002 [file SC-015-D4SC06537A-s002.cif]

# Supplementary Information (SI) for Chemical Science.
# This journal is © The Royal Society of Chemistry 2024

####################################################################### 
# 
# This file contains crystal structure data downloaded from the 
# Cambridge Structural Database (CSD) hosted by the Cambridge 
# Crystallographic Data Centre (CCDC).
# 
# Full information about CCDC data access policies and citation 
# guidelines are available at http://www.ccdc.cam.ac.uk/access/V1 
# 
# Audit and citation data items may have been added by the CCDC. 
# Please retain this information to preserve the provenance of 
# this file and to allow appropriate attribution of the data. 
# 
#######################################################################

data_24018_avm426f1_b
_audit_block_doi                 10.5517/ccdc.csd.cc2kygtt
_database_code_depnum_ccdc_archive 'CCDC 2381817'
loop_
_citation_id
_citation_doi
_citation_year
1 10.26434/chemrxiv-2024-c2lmk 2024
loop_
_audit_author_name
_audit_author_address
'Manuel Plaza Martinez'
;Universidad de Oviedo
Spain
;
_audit_update_record             
;
2024-09-04 deposited with the CCDC.	2024-11-06 downloaded from the CCDC.
;

_audit_creation_method           SHELXL-2019/3
_shelx_SHELXL_version_number     2019/3
_chemical_name_systematic        ?
_chemical_name_common            ?
_chemical_melting_point          ?
_chemical_formula_moiety         'C25 H28 Br N O4'
_chemical_formula_sum            'C25 H28 Br N O4'
_chemical_formula_weight         486.39
_audit_creation_date             2024-07-08
_computing_data_collection       'CrysAlisPro 1.171.38.46 (Rigaku OD, 2015)'
_computing_cell_refinement       'CrysAlisPro 1.171.38.46 (Rigaku OD, 2015)'
_computing_data_reduction        'CrysAlisPro 1.171.38.46 (Rigaku OD, 2015)'
_cell_length_a                   9.6644(3)
_cell_length_b                   11.0309(5)
_cell_length_c                   11.8075(5)
_cell_angle_alpha                82.030(4)
_cell_angle_beta                 71.492(3)
_cell_angle_gamma                86.773(3)
_cell_volume                     1182.03(8)
_cell_formula_units_Z            2.00
_cell_measurement_temperature    298(2)
_cell_measurement_reflns_used    12228
_cell_measurement_theta_min      3.9570
_cell_measurement_theta_max      69.3450
_cell_oxdiff_length_a            9.6644(3)
_cell_oxdiff_length_b            11.0309(5)
_cell_oxdiff_length_c            11.8075(5)
_cell_oxdiff_angle_alpha         82.030(4)
_cell_oxdiff_angle_beta          71.492(3)
_cell_oxdiff_angle_gamma         86.773(3)
_cell_oxdiff_volume              1182.03(8)
_cell_oxdiff_measurement_reflns_used 12228
_exptl_crystal_description       block
_exptl_crystal_colour            'clear colourless'
_exptl_crystal_size_max          0.370
_exptl_crystal_size_mid          0.247
_exptl_crystal_size_min          0.146
_exptl_crystal_density_diffrn    1.367
loop_
_exptl_crystal_face_index_h
_exptl_crystal_face_index_k
_exptl_crystal_face_index_l
_exptl_crystal_face_perp_dist
-6 3 -3 0.1545
-3 -5 2 0.0928
5 2 6 0.2276
-1 4 6 0.1349
-1 6 -3 0.0843
3 5 -2 0.0928
1 -5 -5 0.0990
-5 -3 -5 0.1020
-1 -5 4 0.0496
6 -1 2 0.1886
1 5 -4 0.0968
0 5 -5 0.0951
loop_
_exptl_oxdiff_crystal_face_indexfrac_h
_exptl_oxdiff_crystal_face_indexfrac_k
_exptl_oxdiff_crystal_face_indexfrac_l
_exptl_oxdiff_crystal_face_x
_exptl_oxdiff_crystal_face_y
_exptl_oxdiff_crystal_face_z
-5.9949 3.0008 -3.0009 -0.3345 0.0492 1.0233
-3.0098 -4.9974 1.9890 0.8790 -0.2383 0.3566
4.9982 1.9972 6.0030 0.1703 0.6818 -0.6933
-1.0012 3.9981 5.9985 0.2528 0.9153 0.3278
-0.9892 5.9982 -2.9916 -0.8931 0.2728 0.3058
3.0098 4.9974 -1.9890 -0.8790 0.2383 -0.3566
0.9988 -4.9978 -5.0005 -0.0438 -0.9137 -0.3476
-5.0006 -2.9969 -5.0051 0.0387 -0.6801 0.6735
-1.0112 -4.9982 3.9896 0.9895 -0.0738 0.0528
5.9986 -1.0014 2.0041 0.0205 0.0387 -0.9749
1.0112 4.9982 -3.9896 -0.9895 0.0738 -0.0528
0.0119 4.9985 -4.9899 -1.0448 -0.0085 0.0990
_exptl_absorpt_coefficient_mu    2.612
_exptl_absorpt_correction_T_min  0.358
_exptl_absorpt_correction_T_max  1.000
_exptl_absorpt_correction_type   gaussian
_exptl_absorpt_process_details   
;
CrysAlisPro 1.171.38.46 (Rigaku Oxford Diffraction, 2015)
Numerical absorption correction based on gaussian integration over
			a multifaceted crystal model
Empirical absorption correction using spherical harmonics,
 implemented in SCALE3 ABSPACK scaling algorithm.
;
_oxdiff_exptl_absorpt_empirical_full_min 0.664
_oxdiff_exptl_absorpt_empirical_full_max 1.629
_oxdiff_exptl_absorpt_empirical_details 
;
Empirical correction (ABSPACK) includes:
- Absorption correction using spherical harmonics
- Frame scaling
;
_diffrn_source                   'micro-focus sealed X-ray tube'
_diffrn_source_type              'Nova (Cu) X-ray Source'
_diffrn_radiation_probe          x-ray
_diffrn_radiation_type           'Cu K\a'
_diffrn_radiation_wavelength     1.54184
_diffrn_radiation_monochromator  mirror
_diffrn_measurement_device       'four-circle diffractometer'
_diffrn_measurement_device_type  'Xcalibur, Onyx, Nova'
_diffrn_detector                 'CCD plate'
_diffrn_detector_type            Onyx
_diffrn_detector_area_resol_mean 8.2640
_diffrn_reflns_av_sigmaI/netI    0.0394
_diffrn_orient_matrix_type       
'CrysAlisPro convention (1999,Acta A55,543-557)'
_diffrn_orient_matrix_UB_11      -0.0488645000
_diffrn_orient_matrix_UB_12      -0.1050717000
_diffrn_orient_matrix_UB_13      0.1040120000
_diffrn_orient_matrix_UB_21      -0.0091250000
_diffrn_orient_matrix_UB_22      0.0895550000
_diffrn_orient_matrix_UB_23      0.0913839000
_diffrn_orient_matrix_UB_31      -0.1605965000
_diffrn_orient_matrix_UB_32      0.0288116000
_diffrn_orient_matrix_UB_33      0.0086343000
_diffrn_measurement_details      
;
List of Runs (angles in degrees, time in seconds):

  # Type    Start    End  Width  t~exp~   \w     \q     \k     \f   Frames
#--------------------------------------------------------------------------
  1  \w     20.00 113.60   1.20    1.50    --   43.60  57.00 -90.00   78
  2  \w     20.00 113.60   1.20    1.50    --   43.60  57.00-180.00   78
  3  \w    -20.00  83.20   1.20    1.50    --   43.60 -99.00  60.00   86
  4  \w     13.00 109.00   1.20    6.00    --   94.50 -94.00-150.00   80
  5  \w     25.00 118.60   1.20    6.00    --   94.50 -45.00-150.00   78
  6  \w     22.00 126.40   1.20    6.00    --   94.50 -77.00 120.00   87
  7  \w     22.00 126.40   1.20    6.00    --   94.50 -77.00   0.00   87
  8  \w     23.00 121.40   1.20    6.00    --   94.50 -30.00 -30.00   82
  9  \w     13.00 109.00   1.20    6.00    --   94.50 -94.00 -60.00   80
 10  \w     23.00 121.40   1.20    6.00    --   94.50 -30.00 120.00   82
 11  \w     75.00 168.60   1.20    6.00    --   94.50 125.00 -60.00   78
 12  \w     25.00 121.00   1.20    6.00    --   94.50 -61.00  90.00   80
 13  \w     22.00 126.40   1.20    6.00    --   94.50 -77.00-120.00   87
 14  \w     25.00 118.60   1.20    6.00    --   94.50 -45.00 -60.00   78
 15  \w     22.00 120.40   1.20    6.00    --   94.50-125.00  90.00   82
 16  \w     23.00 121.40   1.20    6.00    --   94.50 -30.00-120.00   82
 17  \w     68.00 164.00   1.20    6.00    --   94.50  61.00  90.00   80
 18  \w     13.00 109.00   1.20    6.00    --   94.50 -94.00-180.00   80
 19  \w     22.00 121.60   1.20    6.00    --   94.50-127.00-177.00   83
 20  \w     71.00 164.60   1.20    6.00    --   94.50  45.00 -90.00   78
 21  \w     13.00 109.00   1.20    6.00    --   94.50 -94.00 -30.00   80
 22  \w     13.00 109.00   1.20    6.00    --   94.50 -94.00  90.00   80
 23  \w     15.00 174.60   1.20    6.00    --   94.50   0.00 150.00  133
 24  \w     18.00  84.00   1.20    1.50    --   43.60  57.00  90.00   55
 25  \w     20.00 113.60   1.20    1.50    --   43.60  57.00  30.00   78
 26  \w     99.00 126.60   1.20    6.00    --   94.50 125.00 -90.00   23
 27  \w    143.00 167.00   1.20    6.00    --   94.50  77.00   0.00   20
;
_diffrn_measurement_method       '\w scans'
_symmetry_space_group_name_H-M   'P -1'
_symmetry_cell_setting           triclinic
_space_group_IT_number           2
_space_group_crystal_system      triclinic

_reflns_odcompleteness_completeness 99.77
_reflns_odcompleteness_theta     68.13
_reflns_odcompleteness_iscentric 1
_chemical_oxdiff_formula         C25H28N1O4Br1


loop_
_atom_type_symbol
_atom_type_description
_atom_type_scat_dispersion_real
_atom_type_scat_dispersion_imag
_atom_type_scat_source
C C 0.0181 0.0091 'International Tables Vol C Tables 4.2.6.8 and 6.1.1.4'
H H 0.0000 0.0000 'International Tables Vol C Tables 4.2.6.8 and 6.1.1.4'
N N 0.0311 0.0180 'International Tables Vol C Tables 4.2.6.8 and 6.1.1.4'
O O 0.0492 0.0322 'International Tables Vol C Tables 4.2.6.8 and 6.1.1.4'
Br Br -0.6763 1.2805 'International Tables Vol C Tables 4.2.6.8 and 6.1.1.4'

_space_group_name_Hall           '-P 1'

_shelx_space_group_comment       
;
The symmetry employed for this shelxl refinement is uniquely defined
by the following loop, which should always be used as a source of
symmetry information in preference to the above space-group names.
They are only intended as comments.
;

loop_
_space_group_symop_operation_xyz
'x, y, z'
'-x, -y, -z'

_exptl_crystal_density_meas      ?
_exptl_crystal_density_method    ?
_exptl_crystal_F_000             504
_exptl_transmission_factor_min   ?
_exptl_transmission_factor_max   ?
_diffrn_ambient_temperature      298(2)
_diffrn_reflns_number            21883
_diffrn_reflns_av_unetI/netI     0.0250
_diffrn_reflns_av_R_equivalents  0.0362
_diffrn_reflns_limit_h_min       -11
_diffrn_reflns_limit_h_max       8
_diffrn_reflns_limit_k_min       -13
_diffrn_reflns_limit_k_max       13
_diffrn_reflns_limit_l_min       -14
_diffrn_reflns_limit_l_max       14
_diffrn_reflns_theta_min         3.981
_diffrn_reflns_theta_max         69.533
_diffrn_reflns_theta_full        67.684
_diffrn_measured_fraction_theta_max 0.991
_diffrn_measured_fraction_theta_full 0.998
_diffrn_reflns_Laue_measured_fraction_max 0.991
_diffrn_reflns_Laue_measured_fraction_full 0.998
_diffrn_reflns_point_group_measured_fraction_max 0.991
_diffrn_reflns_point_group_measured_fraction_full 0.998
_reflns_number_total             4416
_reflns_number_gt                3694
_reflns_threshold_expression     'I > 2\s(I)'
_reflns_Friedel_coverage         0.000
_reflns_Friedel_fraction_max     .
_reflns_Friedel_fraction_full    .

_reflns_special_details          
;
 Reflections were merged by SHELXL according to the crystal
 class for the calculation of statistics and refinement.
 
 _reflns_Friedel_fraction is defined as the number of unique
 Friedel pairs measured divided by the number that would be
 possible theoretically, ignoring centric projections and
 systematic absences.
;

_computing_structure_solution    'SHELXT 2018/2 (Sheldrick, 2018)'
_computing_structure_refinement  'SHELXL-2019/2 (Sheldrick, 2019)'
_computing_molecular_graphics    ?
_computing_publication_material  ?
_refine_special_details          ?
_refine_ls_structure_factor_coef Fsqd
_refine_ls_matrix_type           full
_refine_ls_weighting_scheme      calc
_refine_ls_weighting_details     
'w=1/[\s^2^(Fo^2^)+(0.0646P)^2^+0.1927P] where P=(Fo^2^+2Fc^2^)/3'
_atom_sites_solution_primary     dual
_atom_sites_solution_secondary   ?
_atom_sites_solution_hydrogens   geom
_refine_ls_hydrogen_treatment    constr
_refine_ls_extinction_method     none
_refine_ls_extinction_coef       .
_refine_ls_number_reflns         4416
_refine_ls_number_parameters     283
_refine_ls_number_restraints     0
_refine_ls_R_factor_all          0.0454
_refine_ls_R_factor_gt           0.0390
_refine_ls_wR_factor_ref         0.1171
_refine_ls_wR_factor_gt          0.1098
_refine_ls_goodness_of_fit_ref   1.046
_refine_ls_restrained_S_all      1.046
_refine_ls_shift/su_max          0.002
_refine_ls_shift/su_mean         0.000

loop_
_atom_site_label
_atom_site_type_symbol
_atom_site_fract_x
_atom_site_fract_y
_atom_site_fract_z
_atom_site_U_iso_or_equiv
_atom_site_adp_type
_atom_site_occupancy
_atom_site_site_symmetry_order
_atom_site_calc_flag
_atom_site_refinement_flags_posn
_atom_site_refinement_flags_adp
_atom_site_refinement_flags_occupancy
_atom_site_disorder_assembly
_atom_site_disorder_group
Br1 Br 1.16010(3) 0.56714(3) 0.06106(3) 0.10809(17) Uani 1 1 d . . . . .
O1 O 0.5664(2) 0.64618(19) 1.06401(18) 0.1000(6) Uani 1 1 d . . . . .
N1 N 0.5122(2) 0.7414(2) 1.02856(17) 0.0775(5) Uani 1 1 d . . . . .
C1 C 1.0014(2) 0.6420(2) 0.17053(18) 0.0722(5) Uani 1 1 d . . . . .
O2 O 0.4692(3) 0.8253(2) 1.08857(17) 0.1063(6) Uani 1 1 d . . . . .
C2 C 1.0187(3) 0.7550(3) 0.1989(2) 0.0826(6) Uani 1 1 d . . . . .
H2 H 1.106160 0.796330 0.162568 0.099 Uiso 1 1 calc R U . . .
O3 O 0.66706(17) 0.90520(13) 0.45418(16) 0.0781(4) Uani 1 1 d . . . . .
C3 C 0.9050(2) 0.8069(2) 0.2822(2) 0.0732(5) Uani 1 1 d . . . . .
H3 H 0.916033 0.883643 0.302095 0.088 Uiso 1 1 calc R U . . .
O4 O 0.53963(14) 0.73440(11) 0.47883(11) 0.0604(3) Uani 1 1 d . . . . .
C4 C 0.7745(2) 0.74573(17) 0.33660(16) 0.0575(4) Uani 1 1 d . . . . .
C5 C 0.7588(2) 0.63311(19) 0.3043(2) 0.0742(6) Uani 1 1 d . . . . .
H5 H 0.670878 0.592119 0.338936 0.089 Uiso 1 1 calc R U . . .
C6 C 0.8726(3) 0.5804(2) 0.2210(2) 0.0823(6) Uani 1 1 d . . . . .
H6 H 0.861741 0.504389 0.199455 0.099 Uiso 1 1 calc R U . . .
C7 C 0.6576(2) 0.80496(16) 0.42815(17) 0.0577(4) Uani 1 1 d . . . . .
C8 C 0.4189(2) 0.78651(16) 0.56968(17) 0.0569(4) Uani 1 1 d . . . . .
H8 H 0.404822 0.872848 0.541869 0.068 Uiso 1 1 calc R U . . .
C9 C 0.45571(18) 0.77664(16) 0.68558(17) 0.0549(4) Uani 1 1 d . . . . .
C10 C 0.4981(2) 0.66491(17) 0.73639(19) 0.0627(5) Uani 1 1 d . . . . .
H10 H 0.511572 0.597164 0.694933 0.075 Uiso 1 1 calc R U . . .
C11 C 0.5204(2) 0.65312(18) 0.8467(2) 0.0656(5) Uani 1 1 d . . . . .
H11 H 0.549407 0.578488 0.879975 0.079 Uiso 1 1 calc R U . . .
C12 C 0.4987(2) 0.75441(18) 0.90697(18) 0.0614(4) Uani 1 1 d . . . . .
C13 C 0.4608(2) 0.86717(19) 0.8586(2) 0.0684(5) Uani 1 1 d . . . . .
H13 H 0.449011 0.934851 0.899934 0.082 Uiso 1 1 calc R U . . .
C14 C 0.4408(2) 0.87715(17) 0.74703(19) 0.0648(5) Uani 1 1 d . . . . .
H14 H 0.416841 0.953022 0.712398 0.078 Uiso 1 1 calc R U . . .
C15 C 0.2807(2) 0.71463(17) 0.58349(17) 0.0588(4) Uani 1 1 d . . . . .
H15 H 0.300648 0.628508 0.607719 0.071 Uiso 1 1 calc R U . . .
C16 C 0.2337(2) 0.71955(19) 0.46820(19) 0.0685(5) Uani 1 1 d . . . . .
C17 C 0.0802(3) 0.6655(2) 0.5088(2) 0.0806(6) Uani 1 1 d . . . . .
H171 H 0.050383 0.662020 0.438198 0.097 Uiso 1 1 calc R U . . .
H172 H 0.083927 0.582327 0.547177 0.097 Uiso 1 1 calc R U . . .
C18 C -0.0336(3) 0.7373(3) 0.5950(3) 0.0973(8) Uani 1 1 d . . . . .
H181 H -0.058532 0.811524 0.550780 0.117 Uiso 1 1 calc R U . . .
H182 H -0.121193 0.688917 0.630611 0.117 Uiso 1 1 calc R U . . .
C19 C 0.0192(2) 0.7702(2) 0.6931(2) 0.0760(6) Uani 1 1 d . . . . .
C20 C 0.1580(2) 0.75748(19) 0.68707(19) 0.0655(5) Uani 1 1 d . . . . .
H20 H 0.182739 0.776543 0.752429 0.079 Uiso 1 1 calc R U . . .
C21 C -0.0968(3) 0.8169(3) 0.7975(3) 0.0937(8) Uani 1 1 d . . . . .
H211 H -0.151905 0.880941 0.765089 0.112 Uiso 1 1 calc R U . . .
H212 H -0.163537 0.750495 0.838023 0.112 Uiso 1 1 calc R U . . .
C22 C -0.0487(3) 0.8657(3) 0.8891(3) 0.0881(7) Uani 1 1 d . . . . .
H221 H 0.022327 0.929300 0.849528 0.106 Uiso 1 1 calc R U . . .
H222 H -0.000957 0.800648 0.927679 0.106 Uiso 1 1 calc R U . . .
C23 C -0.1749(3) 0.9185(4) 0.9855(3) 0.1100(10) Uani 1 1 d . . . . .
H231 H -0.232223 0.973451 0.947414 0.165 Uiso 1 1 calc R U . . .
H232 H -0.136485 0.962201 1.033623 0.165 Uiso 1 1 calc R U . . .
H233 H -0.234965 0.853112 1.035970 0.165 Uiso 1 1 calc R U . . .
C24 C 0.2350(3) 0.8497(2) 0.4052(3) 0.0883(7) Uani 1 1 d . . . . .
H241 H 0.333415 0.878649 0.374292 0.133 Uiso 1 1 calc R U . . .
H242 H 0.176749 0.901814 0.461498 0.133 Uiso 1 1 calc R U . . .
H243 H 0.195583 0.850753 0.339930 0.133 Uiso 1 1 calc R U . . .
C25 C 0.3320(3) 0.6375(3) 0.3790(3) 0.0978(8) Uani 1 1 d . . . . .
H251 H 0.287406 0.627207 0.318963 0.147 Uiso 1 1 calc R U . . .
H252 H 0.344437 0.558998 0.421418 0.147 Uiso 1 1 calc R U . . .
H253 H 0.425386 0.674995 0.340796 0.147 Uiso 1 1 calc R U . . .

loop_
_atom_site_aniso_label
_atom_site_aniso_U_11
_atom_site_aniso_U_22
_atom_site_aniso_U_33
_atom_site_aniso_U_23
_atom_site_aniso_U_13
_atom_site_aniso_U_12
Br1 0.0659(2) 0.1565(3) 0.0863(2) -0.0430(2) 0.00606(14) 0.01925(17)
O1 0.1148(15) 0.1104(14) 0.0789(11) -0.0093(10) -0.0396(11) 0.0116(11)
N1 0.0729(11) 0.0951(13) 0.0605(10) -0.0157(9) -0.0130(9) -0.0016(10)
C1 0.0560(11) 0.0999(15) 0.0517(10) -0.0138(10) -0.0046(8) 0.0112(10)
O2 0.1328(17) 0.1172(14) 0.0694(10) -0.0369(10) -0.0246(11) 0.0126(12)
C2 0.0571(12) 0.1137(18) 0.0692(13) -0.0174(12) -0.0048(10) -0.0118(11)
O3 0.0711(9) 0.0585(8) 0.0942(11) -0.0206(7) -0.0066(8) -0.0003(6)
C3 0.0608(12) 0.0856(13) 0.0671(12) -0.0155(10) -0.0079(10) -0.0084(10)
O4 0.0553(7) 0.0575(6) 0.0578(7) -0.0169(5) 0.0007(6) 0.0021(5)
C4 0.0543(10) 0.0628(10) 0.0486(9) -0.0040(7) -0.0085(8) 0.0046(7)
C5 0.0627(12) 0.0668(11) 0.0748(13) -0.0167(9) 0.0075(10) -0.0017(9)
C6 0.0723(14) 0.0776(13) 0.0784(14) -0.0221(11) 0.0067(11) 0.0030(10)
C7 0.0551(10) 0.0565(10) 0.0558(10) -0.0052(7) -0.0111(8) 0.0047(7)
C8 0.0541(9) 0.0542(9) 0.0558(10) -0.0165(7) -0.0057(8) 0.0081(7)
C9 0.0451(8) 0.0567(9) 0.0577(10) -0.0165(7) -0.0059(7) 0.0047(7)
C10 0.0621(11) 0.0569(9) 0.0672(11) -0.0216(8) -0.0136(9) 0.0109(8)
C11 0.0603(11) 0.0636(10) 0.0686(12) -0.0130(9) -0.0139(9) 0.0096(8)
C12 0.0488(9) 0.0748(11) 0.0557(10) -0.0162(8) -0.0065(8) 0.0005(8)
C13 0.0688(12) 0.0659(11) 0.0692(12) -0.0274(9) -0.0132(10) 0.0052(9)
C14 0.0691(12) 0.0559(9) 0.0670(12) -0.0188(8) -0.0149(9) 0.0083(8)
C15 0.0552(10) 0.0610(9) 0.0572(10) -0.0165(8) -0.0103(8) 0.0042(7)
C16 0.0712(12) 0.0747(12) 0.0603(11) -0.0223(9) -0.0164(9) 0.0028(9)
C17 0.0789(15) 0.0924(15) 0.0769(14) -0.0252(12) -0.0261(12) -0.0080(11)
C18 0.0666(14) 0.142(2) 0.0916(18) -0.0424(16) -0.0245(13) -0.0009(14)
C19 0.0553(11) 0.0968(15) 0.0752(14) -0.0301(11) -0.0119(10) 0.0014(10)
C20 0.0551(11) 0.0801(12) 0.0593(11) -0.0230(9) -0.0095(9) 0.0016(9)
C21 0.0551(12) 0.133(2) 0.0916(17) -0.0457(16) -0.0097(12) 0.0076(13)
C22 0.0660(13) 0.1084(18) 0.0842(16) -0.0344(13) -0.0076(12) 0.0069(12)
C23 0.0771(17) 0.146(3) 0.104(2) -0.0622(19) -0.0075(15) 0.0140(17)
C24 0.1018(19) 0.0901(15) 0.0800(15) -0.0054(12) -0.0395(14) -0.0062(13)
C25 0.0957(19) 0.125(2) 0.0770(16) -0.0517(15) -0.0197(14) 0.0122(15)

_geom_special_details            
;
 All esds (except the esd in the dihedral angle between two l.s. planes)
 are estimated using the full covariance matrix.  The cell esds are taken
 into account individually in the estimation of esds in distances, angles
 and torsion angles; correlations between esds in cell parameters are only
 used when they are defined by crystal symmetry.  An approximate (isotropic)
 treatment of cell esds is used for estimating esds involving l.s. planes.
;

loop_
_geom_bond_atom_site_label_1
_geom_bond_atom_site_label_2
_geom_bond_distance
_geom_bond_site_symmetry_2
_geom_bond_publ_flag
Br1 C1 1.898(2) . ?
O1 N1 1.228(3) . ?
N1 O2 1.218(3) . ?
N1 C12 1.469(3) . ?
C1 C2 1.367(4) . ?
C1 C6 1.370(3) . ?
C2 C3 1.379(3) . ?
C2 H2 0.9300 . ?
O3 C7 1.204(2) . ?
C3 C4 1.386(3) . ?
C3 H3 0.9300 . ?
O4 C7 1.342(2) . ?
O4 C8 1.464(2) . ?
C4 C5 1.379(3) . ?
C4 C7 1.486(3) . ?
C5 C6 1.384(3) . ?
C5 H5 0.9300 . ?
C6 H6 0.9300 . ?
C8 C9 1.508(3) . ?
C8 C15 1.543(3) . ?
C8 H8 0.9800 . ?
C9 C14 1.384(3) . ?
C9 C10 1.393(3) . ?
C10 C11 1.374(3) . ?
C10 H10 0.9300 . ?
C11 C12 1.377(3) . ?
C11 H11 0.9300 . ?
C12 C13 1.375(3) . ?
C13 C14 1.379(3) . ?
C13 H13 0.9300 . ?
C14 H14 0.9300 . ?
C15 C20 1.518(3) . ?
C15 C16 1.560(3) . ?
C15 H15 0.9800 . ?
C16 C24 1.522(3) . ?
C16 C17 1.535(3) . ?
C16 C25 1.537(3) . ?
C17 C18 1.512(4) . ?
C17 H171 0.9700 . ?
C17 H172 0.9700 . ?
C18 C19 1.498(3) . ?
C18 H181 0.9700 . ?
C18 H182 0.9700 . ?
C19 C20 1.321(3) . ?
C19 C21 1.509(3) . ?
C20 H20 0.9300 . ?
C21 C22 1.479(4) . ?
C21 H211 0.9700 . ?
C21 H212 0.9700 . ?
C22 C23 1.531(4) . ?
C22 H221 0.9700 . ?
C22 H222 0.9700 . ?
C23 H231 0.9600 . ?
C23 H232 0.9600 . ?
C23 H233 0.9600 . ?
C24 H241 0.9600 . ?
C24 H242 0.9600 . ?
C24 H243 0.9600 . ?
C25 H251 0.9600 . ?
C25 H252 0.9600 . ?
C25 H253 0.9600 . ?

loop_
_geom_angle_atom_site_label_1
_geom_angle_atom_site_label_2
_geom_angle_atom_site_label_3
_geom_angle
_geom_angle_site_symmetry_1
_geom_angle_site_symmetry_3
_geom_angle_publ_flag
O2 N1 O1 123.6(2) . . ?
O2 N1 C12 118.4(2) . . ?
O1 N1 C12 118.01(19) . . ?
C2 C1 C6 121.5(2) . . ?
C2 C1 Br1 119.37(17) . . ?
C6 C1 Br1 119.11(18) . . ?
C1 C2 C3 119.2(2) . . ?
C1 C2 H2 120.4 . . ?
C3 C2 H2 120.4 . . ?
C2 C3 C4 120.7(2) . . ?
C2 C3 H3 119.7 . . ?
C4 C3 H3 119.7 . . ?
C7 O4 C8 116.01(13) . . ?
C5 C4 C3 118.96(18) . . ?
C5 C4 C7 122.98(17) . . ?
C3 C4 C7 118.06(18) . . ?
C4 C5 C6 120.7(2) . . ?
C4 C5 H5 119.7 . . ?
C6 C5 H5 119.7 . . ?
C1 C6 C5 119.0(2) . . ?
C1 C6 H6 120.5 . . ?
C5 C6 H6 120.5 . . ?
O3 C7 O4 123.46(17) . . ?
O3 C7 C4 123.98(18) . . ?
O4 C7 C4 112.56(15) . . ?
O4 C8 C9 108.90(14) . . ?
O4 C8 C15 107.15(14) . . ?
C9 C8 C15 112.42(15) . . ?
O4 C8 H8 109.4 . . ?
C9 C8 H8 109.4 . . ?
C15 C8 H8 109.4 . . ?
C14 C9 C10 118.47(18) . . ?
C14 C9 C8 120.62(16) . . ?
C10 C9 C8 120.82(15) . . ?
C11 C10 C9 121.10(17) . . ?
C11 C10 H10 119.4 . . ?
C9 C10 H10 119.4 . . ?
C10 C11 C12 118.46(18) . . ?
C10 C11 H11 120.8 . . ?
C12 C11 H11 120.8 . . ?
C13 C12 C11 122.29(19) . . ?
C13 C12 N1 118.57(18) . . ?
C11 C12 N1 119.12(19) . . ?
C12 C13 C14 118.19(17) . . ?
C12 C13 H13 120.9 . . ?
C14 C13 H13 120.9 . . ?
C13 C14 C9 121.40(18) . . ?
C13 C14 H14 119.3 . . ?
C9 C14 H14 119.3 . . ?
C20 C15 C8 107.97(15) . . ?
C20 C15 C16 111.29(16) . . ?
C8 C15 C16 116.19(16) . . ?
C20 C15 H15 107.0 . . ?
C8 C15 H15 107.0 . . ?
C16 C15 H15 107.0 . . ?
C24 C16 C17 111.1(2) . . ?
C24 C16 C25 109.3(2) . . ?
C17 C16 C25 106.32(19) . . ?
C24 C16 C15 111.62(17) . . ?
C17 C16 C15 106.73(17) . . ?
C25 C16 C15 111.64(19) . . ?
C18 C17 C16 113.89(19) . . ?
C18 C17 H171 108.8 . . ?
C16 C17 H171 108.8 . . ?
C18 C17 H172 108.8 . . ?
C16 C17 H172 108.8 . . ?
H171 C17 H172 107.7 . . ?
C19 C18 C17 111.9(2) . . ?
C19 C18 H181 109.2 . . ?
C17 C18 H181 109.2 . . ?
C19 C18 H182 109.2 . . ?
C17 C18 H182 109.2 . . ?
H181 C18 H182 107.9 . . ?
C20 C19 C18 121.3(2) . . ?
C20 C19 C21 123.3(2) . . ?
C18 C19 C21 115.4(2) . . ?
C19 C20 C15 126.07(19) . . ?
C19 C20 H20 117.0 . . ?
C15 C20 H20 117.0 . . ?
C22 C21 C19 117.7(2) . . ?
C22 C21 H211 107.9 . . ?
C19 C21 H211 107.9 . . ?
C22 C21 H212 107.9 . . ?
C19 C21 H212 107.9 . . ?
H211 C21 H212 107.2 . . ?
C21 C22 C23 112.8(2) . . ?
C21 C22 H221 109.0 . . ?
C23 C22 H221 109.0 . . ?
C21 C22 H222 109.0 . . ?
C23 C22 H222 109.0 . . ?
H221 C22 H222 107.8 . . ?
C22 C23 H231 109.5 . . ?
C22 C23 H232 109.5 . . ?
H231 C23 H232 109.5 . . ?
C22 C23 H233 109.5 . . ?
H231 C23 H233 109.5 . . ?
H232 C23 H233 109.5 . . ?
C16 C24 H241 109.5 . . ?
C16 C24 H242 109.5 . . ?
H241 C24 H242 109.5 . . ?
C16 C24 H243 109.5 . . ?
H241 C24 H243 109.5 . . ?
H242 C24 H243 109.5 . . ?
C16 C25 H251 109.5 . . ?
C16 C25 H252 109.5 . . ?
H251 C25 H252 109.5 . . ?
C16 C25 H253 109.5 . . ?
H251 C25 H253 109.5 . . ?
H252 C25 H253 109.5 . . ?

loop_
_geom_torsion_atom_site_label_1
_geom_torsion_atom_site_label_2
_geom_torsion_atom_site_label_3
_geom_torsion_atom_site_label_4
_geom_torsion
_geom_torsion_site_symmetry_1
_geom_torsion_site_symmetry_2
_geom_torsion_site_symmetry_3
_geom_torsion_site_symmetry_4
_geom_torsion_publ_flag
C6 C1 C2 C3 1.4(4) . . . . ?
Br1 C1 C2 C3 -177.40(18) . . . . ?
C1 C2 C3 C4 -0.1(4) . . . . ?
C2 C3 C4 C5 -1.3(3) . . . . ?
C2 C3 C4 C7 178.3(2) . . . . ?
C3 C4 C5 C6 1.4(3) . . . . ?
C7 C4 C5 C6 -178.2(2) . . . . ?
C2 C1 C6 C5 -1.3(4) . . . . ?
Br1 C1 C6 C5 177.50(19) . . . . ?
C4 C5 C6 C1 -0.1(4) . . . . ?
C8 O4 C7 O3 0.2(3) . . . . ?
C8 O4 C7 C4 -179.63(15) . . . . ?
C5 C4 C7 O3 -177.0(2) . . . . ?
C3 C4 C7 O3 3.4(3) . . . . ?
C5 C4 C7 O4 2.9(3) . . . . ?
C3 C4 C7 O4 -176.74(18) . . . . ?
C7 O4 C8 C9 -77.14(19) . . . . ?
C7 O4 C8 C15 161.02(15) . . . . ?
O4 C8 C9 C14 130.73(17) . . . . ?
C15 C8 C9 C14 -110.69(19) . . . . ?
O4 C8 C9 C10 -52.6(2) . . . . ?
C15 C8 C9 C10 65.9(2) . . . . ?
C14 C9 C10 C11 2.0(3) . . . . ?
C8 C9 C10 C11 -174.67(18) . . . . ?
C9 C10 C11 C12 0.5(3) . . . . ?
C10 C11 C12 C13 -2.4(3) . . . . ?
C10 C11 C12 N1 175.84(18) . . . . ?
O2 N1 C12 C13 10.5(3) . . . . ?
O1 N1 C12 C13 -169.5(2) . . . . ?
O2 N1 C12 C11 -167.8(2) . . . . ?
O1 N1 C12 C11 12.2(3) . . . . ?
C11 C12 C13 C14 1.6(3) . . . . ?
N1 C12 C13 C14 -176.64(19) . . . . ?
C12 C13 C14 C9 1.1(3) . . . . ?
C10 C9 C14 C13 -2.9(3) . . . . ?
C8 C9 C14 C13 173.85(19) . . . . ?
O4 C8 C15 C20 173.72(15) . . . . ?
C9 C8 C15 C20 54.1(2) . . . . ?
O4 C8 C15 C16 -60.5(2) . . . . ?
C9 C8 C15 C16 179.91(15) . . . . ?
C20 C15 C16 C24 77.1(2) . . . . ?
C8 C15 C16 C24 -47.0(2) . . . . ?
C20 C15 C16 C17 -44.5(2) . . . . ?
C8 C15 C16 C17 -168.59(17) . . . . ?
C20 C15 C16 C25 -160.3(2) . . . . ?
C8 C15 C16 C25 75.6(2) . . . . ?
C24 C16 C17 C18 -59.5(3) . . . . ?
C25 C16 C17 C18 -178.3(2) . . . . ?
C15 C16 C17 C18 62.4(3) . . . . ?
C16 C17 C18 C19 -46.1(3) . . . . ?
C17 C18 C19 C20 12.3(4) . . . . ?
C17 C18 C19 C21 -167.1(3) . . . . ?
C18 C19 C20 C15 2.5(4) . . . . ?
C21 C19 C20 C15 -178.2(2) . . . . ?
C8 C15 C20 C19 143.8(2) . . . . ?
C16 C15 C20 C19 15.2(3) . . . . ?
C20 C19 C21 C22 8.3(4) . . . . ?
C18 C19 C21 C22 -172.3(3) . . . . ?
C19 C21 C22 C23 175.9(3) . . . . ?

_refine_diff_density_max         0.227
_refine_diff_density_min         -0.487
_refine_diff_density_rms         0.042

_shelx_res_file                  
;
TITL 24018_avm426f1_b_a.res in P-1
    24018_avm426f1_b_a.res
    created by SHELXL-2019/3 at 09:59:29 on 10-Jul-2024
REM Old TITL 24018_avm426f1_b in P-1
REM SHELXT solution in P-1: R1 0.266, Rweak 0.068, Alpha 0.062
REM <I/s>   0.000 for    0 systematic absences,  Orientation as input
REM Formula found by SHELXT:  C25 N2 O3 Br
CELL  1.54184   9.6644  11.0309  11.8075   82.030   71.492   86.773
ZERR    2.000   0.0003   0.0005   0.0005    0.004    0.003    0.003
LATT  1
SFAC C H N O BR
UNIT 50.00 56.00 2.00 8.00 2.00
ACTA
LIST 4
BOND $H
CONF
HTAB
TEMP 298
L.S. 10
BOND
REM LIST 6
FMAP 2
PLAN 20
WGHT    0.064600    0.192700
FVAR       1.08642
BR1   5    1.160100    0.567141    0.061059    11.00000    0.06590    0.15654 =
         0.08626   -0.04302    0.00606    0.01925
O1    4    0.566359    0.646181    1.064008    11.00000    0.11485    0.11037 =
         0.07888   -0.00926   -0.03962    0.01161
N1    3    0.512175    0.741359    1.028558    11.00000    0.07294    0.09507 =
         0.06054   -0.01568   -0.01300   -0.00163
C1    1    1.001361    0.641998    0.170532    11.00000    0.05595    0.09994 =
         0.05169   -0.01385   -0.00460    0.01118
O2    4    0.469225    0.825287    1.088572    11.00000    0.13282    0.11722 =
         0.06944   -0.03688   -0.02459    0.01265
C2    1    1.018742    0.754987    0.198946    11.00000    0.05709    0.11369 =
         0.06923   -0.01743   -0.00478   -0.01180
AFIX  43
H2    2    1.106160    0.796330    0.162568    11.00000   -1.20000
AFIX   0
O3    4    0.667063    0.905199    0.454182    11.00000    0.07108    0.05853 =
         0.09416   -0.02059   -0.00660   -0.00032
C3    1    0.905010    0.806861    0.282226    11.00000    0.06078    0.08557 =
         0.06715   -0.01549   -0.00786   -0.00844
AFIX  43
H3    2    0.916033    0.883643    0.302095    11.00000   -1.20000
AFIX   0
O4    4    0.539632    0.734401    0.478834    11.00000    0.05535    0.05747 =
         0.05776   -0.01687    0.00066    0.00207
C4    1    0.774466    0.745735    0.336604    11.00000    0.05429    0.06278 =
         0.04858   -0.00398   -0.00855    0.00463
C5    1    0.758791    0.633109    0.304327    11.00000    0.06275    0.06683 =
         0.07477   -0.01666    0.00751   -0.00167
AFIX  43
H5    2    0.670878    0.592119    0.338936    11.00000   -1.20000
AFIX   0
C6    1    0.872550    0.580442    0.220952    11.00000    0.07232    0.07763 =
         0.07839   -0.02210    0.00672    0.00303
AFIX  43
H6    2    0.861741    0.504389    0.199455    11.00000   -1.20000
AFIX   0
C7    1    0.657646    0.804958    0.428150    11.00000    0.05508    0.05647 =
         0.05584   -0.00518   -0.01112    0.00473
C8    1    0.418861    0.786505    0.569683    11.00000    0.05409    0.05421 =
         0.05583   -0.01649   -0.00567    0.00805
AFIX  13
H8    2    0.404822    0.872848    0.541869    11.00000   -1.20000
AFIX   0
C9    1    0.455707    0.776637    0.685575    11.00000    0.04511    0.05674 =
         0.05766   -0.01650   -0.00587    0.00473
C10   1    0.498106    0.664905    0.736385    11.00000    0.06212    0.05686 =
         0.06721   -0.02163   -0.01364    0.01090
AFIX  43
H10   2    0.511572    0.597164    0.694933    11.00000   -1.20000
AFIX   0
C11   1    0.520362    0.653120    0.846737    11.00000    0.06028    0.06363 =
         0.06855   -0.01303   -0.01386    0.00963
AFIX  43
H11   2    0.549407    0.578488    0.879975    11.00000   -1.20000
AFIX   0
C12   1    0.498653    0.754408    0.906971    11.00000    0.04876    0.07482 =
         0.05570   -0.01619   -0.00653    0.00048
C13   1    0.460807    0.867174    0.858580    11.00000    0.06884    0.06590 =
         0.06923   -0.02737   -0.01319    0.00516
AFIX  43
H13   2    0.449011    0.934851    0.899934    11.00000   -1.20000
AFIX   0
C14   1    0.440823    0.877148    0.747034    11.00000    0.06908    0.05589 =
         0.06696   -0.01876   -0.01490    0.00827
AFIX  43
H14   2    0.416841    0.953022    0.712398    11.00000   -1.20000
AFIX   0
C15   1    0.280743    0.714634    0.583494    11.00000    0.05522    0.06097 =
         0.05722   -0.01651   -0.01032    0.00415
AFIX  13
H15   2    0.300648    0.628508    0.607719    11.00000   -1.20000
AFIX   0
C16   1    0.233705    0.719548    0.468196    11.00000    0.07118    0.07468 =
         0.06033   -0.02226   -0.01636    0.00276
C17   1    0.080175    0.665538    0.508752    11.00000    0.07890    0.09235 =
         0.07693   -0.02516   -0.02607   -0.00800
AFIX  23
H171  2    0.050383    0.662020    0.438198    11.00000   -1.20000
H172  2    0.083927    0.582327    0.547177    11.00000   -1.20000
AFIX   0
C18   1   -0.033568    0.737257    0.594984    11.00000    0.06664    0.14174 =
         0.09157   -0.04245   -0.02450   -0.00087
AFIX  23
H181  2   -0.058532    0.811524    0.550780    11.00000   -1.20000
H182  2   -0.121193    0.688917    0.630611    11.00000   -1.20000
AFIX   0
C19   1    0.019173    0.770229    0.693051    11.00000    0.05534    0.09678 =
         0.07522   -0.03013   -0.01193    0.00143
C20   1    0.157971    0.757482    0.687075    11.00000    0.05515    0.08007 =
         0.05932   -0.02298   -0.00954    0.00158
AFIX  43
H20   2    0.182739    0.776543    0.752429    11.00000   -1.20000
AFIX   0
C21   1   -0.096844    0.816889    0.797509    11.00000    0.05510    0.13327 =
         0.09163   -0.04566   -0.00967    0.00756
AFIX  23
H211  2   -0.151905    0.880941    0.765089    11.00000   -1.20000
H212  2   -0.163537    0.750495    0.838023    11.00000   -1.20000
AFIX   0
C22   1   -0.048690    0.865730    0.889120    11.00000    0.06596    0.10840 =
         0.08424   -0.03440   -0.00761    0.00689
AFIX  23
H221  2    0.022327    0.929300    0.849528    11.00000   -1.20000
H222  2   -0.000957    0.800648    0.927679    11.00000   -1.20000
AFIX   0
C23   1   -0.174858    0.918549    0.985523    11.00000    0.07713    0.14635 =
         0.10357   -0.06221   -0.00750    0.01397
AFIX 137
H231  2   -0.232223    0.973451    0.947414    11.00000   -1.50000
H232  2   -0.136485    0.962201    1.033623    11.00000   -1.50000
H233  2   -0.234965    0.853112    1.035970    11.00000   -1.50000
AFIX   0
C24   1    0.234981    0.849700    0.405163    11.00000    0.10178    0.09007 =
         0.08002   -0.00543   -0.03949   -0.00620
AFIX 137
H241  2    0.333415    0.878649    0.374292    11.00000   -1.50000
H242  2    0.176749    0.901814    0.461498    11.00000   -1.50000
H243  2    0.195583    0.850753    0.339930    11.00000   -1.50000
AFIX   0
C25   1    0.331960    0.637481    0.378964    11.00000    0.09568    0.12536 =
         0.07701   -0.05172   -0.01970    0.01222
AFIX 137
H251  2    0.287406    0.627207    0.318963    11.00000   -1.50000
H252  2    0.344437    0.558998    0.421418    11.00000   -1.50000
H253  2    0.425386    0.674995    0.340796    11.00000   -1.50000
REM #####
AFIX   0
HKLF 4


REM  24018_avm426f1_b_a.res in P-1
REM wR2 = 0.1171, GooF = S = 1.046, Restrained GooF = 1.046 for all data
REM R1 = 0.0390 for 3694 Fo > 4sig(Fo) and 0.0454 for all 4416 data
REM 283 parameters refined using 0 restraints

END

WGHT      0.0646      0.1927

REM Instructions for potential hydrogen bonds
EQIV $1 -x+1, -y+2, -z+1
HTAB C8 O3_$1

REM Highest difference peak  0.227,  deepest hole -0.487,  1-sigma level  0.042
Q1    1   1.1132  0.6393  0.0331  11.00000  0.05    0.23
Q2    1  -0.1026  0.9140  0.8219  11.00000  0.05    0.18
Q3    1  -0.0612  0.7634  0.8640  11.00000  0.05    0.16
Q4    1   0.7570  0.7049  0.3044  11.00000  0.05    0.16
Q5    1   0.4448  0.7828  0.6426  11.00000  0.05    0.15
Q6    1   0.9914  0.6990  0.1626  11.00000  0.05    0.15
Q7    1   0.2191  0.8137  0.7441  11.00000  0.05    0.14
Q8    1   0.7169  0.7710  0.3768  11.00000  0.05    0.14
Q9    1  -0.2937  0.9203  0.9786  11.00000  0.05    0.14
Q10   1  -0.1963  0.8044  0.7874  11.00000  0.05    0.13
Q11   1   0.4072  0.7642  1.1010  11.00000  0.05    0.13
Q12   1   0.7786  0.6864  0.3347  11.00000  0.05    0.13
Q13   1   0.2656  0.7217  0.5305  11.00000  0.05    0.13
Q14   1   0.2041  0.9210  0.4583  11.00000  0.05    0.13
Q15   1   0.2238  0.7445  0.6361  11.00000  0.05    0.13
Q16   1   0.1573  0.5516  0.5545  11.00000  0.05    0.12
Q17   1   1.0546  0.6081  0.1352  11.00000  0.05    0.12
Q18   1   0.9652  0.5290  0.0166  11.00000  0.05    0.12
Q19   1   0.7383  0.4440  0.1385  11.00000  0.05    0.12
Q20   1   1.0937  0.5148  0.0610  11.00000  0.05    0.12
;
_shelx_res_checksum              51449

_shelx_hkl_file                  
;
   0   0   1  351.70    7.06
   0   0  -1  316.37    6.68
   0   0   2 3568.70   31.90
   0   0   2 3627.33   28.60
   0   0   3  213.16    8.68
   0   0  -3  214.77    9.86
   0   0  -3  215.09    8.18
   0   0   3  216.31   10.01
   0   0   4   37.69    4.98
   0   0  -4   40.21    4.23
   0   0   4   41.52    4.62
   0   0  -4   41.35    5.26
   0   0  -5 1137.91   31.15
   0   0   5 1029.00   29.55
   0   0  -5 1095.54   25.09
   0   0   5 1102.80   27.36
   0   0   6  697.38   29.89
   0   0   6  682.04   24.48
   0   0  -6  694.80   22.64
   0   0  -6  682.10   27.77
   0   0   7  158.23   15.82
   0   0   7  180.18   14.25
   0   0   7  172.88    7.76
   0   0  -7  172.07   15.69
   0   0  -7  173.49   12.55
   0   0   7  120.99    6.67
   0   0   7  168.16    7.71
   0   0  -7  125.03    6.16
   0   0   8 1086.83   21.20
   0   0   8 1075.21   21.61
   0   0  -8 1160.64   35.80
   0   0   8 1071.68   44.02
   0   0  -8 1081.12   19.29
   0   0  -8 1103.09   44.38
   0   0   9  157.28    8.94
   0   0  -9  154.95    7.83
   0   0   9  162.68    8.87
   0   0   9  158.14   17.97
   0   0  -9  163.19    8.16
   0   0  -9  151.59   18.18
   0   0  10    0.15    1.69
   0   0  10    8.52    2.46
   0   0 -10    9.20    2.19
   0   0 -10    3.30    3.50
   0   0  10    6.68    2.02
   0   0 -10    6.83    1.75
   0   0  11   35.32    4.23
   0   0 -11   37.53    4.00
   0   0  11   34.66    4.02
   0   0 -11   38.13    3.70
   0   0 -12    6.88    1.75
   0   0  12    4.24    1.54
   0   0  13    0.24    0.71
   0   0 -13    1.22    0.69
   0  -1  13    0.37    0.61
   0   1 -13    0.06    0.54
   0   1 -12    1.34    0.92
   0  -1  12    2.07    1.23
   0  -1  11   15.03    2.92
   0   1 -11   13.32    2.39
   0   1 -11   19.20    2.67
   0   1 -10  295.17   11.39
   0  -1  10  281.59   12.22
   0   1 -10  296.61   10.70
   0  -1  10  280.37   11.60
   0  -1   9  163.25   18.79
   0   1  -9  173.53   19.30
   0   1  -9  182.58    8.56
   0  -1   9  180.83    9.56
   0  -1   9  190.31    9.64
   0  -1   8  606.56   33.51
   0   1  -8  598.22   14.81
   0  -1   8  634.41   17.07
   0   1  -8  565.75   32.08
   0  -1   8  611.59   16.25
   0  -1   8  611.09   16.38
   0  -1   7   26.36    3.17
   0  -1   7   27.53    5.49
   0  -1   7   30.95    6.89
   0   1  -7   22.51    2.75
   0  -1   7   32.08    7.33
   0   1  -7   27.79    5.06
   0  -1   7   26.02    3.22
   0   1  -7   37.97    7.68
   0   1  -7   19.53    2.57
   0  -1   6  217.68   16.06
   0  -1   6  232.07    8.41
   0   1  -6  218.39   12.54
   0  -1   6  221.57   13.89
   0   1  -6  221.50   16.03
   0   1  -5  558.57   22.42
   0  -1   5  540.39   19.29
   0  -1   5  537.25   22.39
   0   1  -5  537.43   17.57
   0   1  -4  315.67   14.50
   0  -1   4  292.87   14.57
   0   1  -3 3967.06   43.65
   0  -1   3 4016.82   45.83
   0   1  -2  841.52   16.45
   0  -1   2  847.05   17.50
   0  -1   1 1604.85   18.46
   0   1  -1 1753.17   18.11
   0   1   0 2193.82   20.95
   0   1   1 2531.48   22.90
   0  -1  -1 2580.84   20.24
   0   1   2  119.65    5.95
   0   1   2  117.48    5.56
   0  -1  -2  116.31    5.37
   0  -1  -2  120.37    5.93
   0  -1  -3  646.24   17.12
   0   1   3  725.75   17.97
   0  -1  -3  666.35   15.38
   0   1   3  714.51   17.17
   0   1   4  339.01   14.85
   0   1   4  327.67   13.64
   0  -1  -4  311.26   12.18
   0  -1  -4  326.37   14.28
   0  -1  -5 1934.07   34.41
   0  -1  -5 1866.61   39.78
   0   1   5 1973.97   41.53
   0   1   5 1839.64   37.07
   0   1   6 1489.76   41.13
   0  -1  -6 1474.30   40.74
   0  -1  -6 1435.45   33.60
   0   1   6 1438.41   37.35
   0  -1  -7 3196.98   30.49
   0   1   7 3310.11   62.69
   0   1   7 3286.08   33.98
   0   1   7 3233.85   33.05
   0   1   7 3262.40   68.41
   0  -1  -7 3225.74   55.90
   0  -1  -7 3252.91   67.97
   0  -1  -8  108.55   14.01
   0   1   8  104.33    6.72
   0  -1  -8   98.00    5.92
   0   1   8  114.70   14.29
   0  -1  -8  114.45   11.88
   0   1   8  109.43    6.71
   0  -1  -8  104.31    6.05
   0  -1  -9  685.70   16.15
   0   1   9  717.75   37.99
   0  -1  -9  669.63   37.79
   0   1   9  687.37   18.30
   0  -1  -9  688.34   16.65
   0   1   9  707.68   18.27
   0  -1 -10    7.70    4.59
   0   1  10    0.61    4.51
   0  -1 -10   11.45    2.20
   0  -1 -10   11.59    2.41
   0   1  10   11.25    2.55
   0   1  10   12.46    2.78
   0  -1 -11   33.78    3.84
   0  -1 -11   38.20    3.63
   0   1  11   32.95    4.24
   0   1  11   33.51    4.08
   0  -1 -12    0.56    0.94
   0   1  12   -4.07    1.56
   0  -1 -13   10.27    1.70
   0   1  13    6.69    1.65
   0  -2  13   -1.46    0.67
   0   2 -13   -0.51    0.55
   0   2 -12   49.20    3.91
   0  -2  12   47.55    3.91
   0  -2  11    2.74    1.24
   0   2 -11    3.09    1.52
   0   2 -11    2.76    1.21
   0   2 -10  126.53    7.03
   0  -2  10  119.96    7.90
   0   2 -10  121.57    7.36
   0  -2   9   64.92   11.96
   0   2  -9   64.01    5.13
   0  -2   9   57.68    5.51
   0   2  -9   59.07   11.17
   0  -2   8   -3.99    1.57
   0   2  -8   -0.28    0.75
   0  -2   8    1.19    1.10
   0   2  -8   -3.40    3.08
   0  -2   8    1.68    1.49
   0  -2   7    1.84    1.16
   0   2  -7   -0.34    0.78
   0   2  -7    1.13    0.91
   0   2  -7    1.58    1.06
   0  -2   7    1.36    0.88
   0   2  -6  111.79    5.67
   0  -2   6  106.45    6.11
   0   2  -6  110.92    9.02
   0  -2   6   97.03   11.10
   0   2  -6  108.44   11.41
   0  -2   6  107.09    5.67
   0  -2   6   97.09    9.51
   0  -2   5  590.10   24.14
   0   2  -5  577.87   23.16
   0   2  -4 2048.77   38.55
   0  -2   4 2092.30   40.34
   0  -2   3  460.12   16.52
   0   2  -3  486.52   16.07
   0   2  -2 5576.34   45.94
   0  -2   2 5260.61   46.89
   0   2   1  851.35   18.29
   0  -2  -1  832.33   14.70
   0  -2  -2 1754.90   24.01
   0  -2  -2 1803.10   24.52
   0   2   2 1771.00   21.07
   0   2   2 1844.17   28.53
   0   2   3  137.02    8.61
   0  -2  -3  114.71    7.38
   0  -2  -3  121.76    7.27
   0   2   3  118.28    6.66
   0  -2  -4 1999.65   33.18
   0   2   4 1970.44   36.83
   0  -2  -4 1990.83   35.89
   0   2   4 1980.76   33.12
   0   2   5   79.99    8.52
   0  -2  -5   79.54    7.49
   0  -2  -5   86.25    8.64
   0   2   5   85.54    8.20
   0   2   6 2307.35   48.41
   0   2   6 2136.55   48.36
   0  -2  -6 2168.30   49.23
   0  -2  -6 2227.57   43.31
   0  -2  -7 1335.67   19.62
   0  -2  -7 1266.28   42.95
   0   2   7 1306.34   21.16
   0  -2  -7 1282.61   36.73
   0   2   7 1262.89   20.75
   0   2   7 1358.24   41.95
   0   2   8    0.88    1.44
   0  -2  -8    1.04    0.81
   0  -2  -8    0.53    2.07
   0  -2  -8    1.91    1.42
   0   2   8    2.79    1.34
   0   2   8    1.96    1.11
   0   2   8   -1.18    3.58
   0  -2  -8    0.30    0.69
   0  -2  -9  108.67    6.65
   0   2   9  111.52    7.28
   0  -2  -9  109.66    6.41
   0  -2  -9  111.36   12.92
   0   2   9  114.31    7.64
   0   2   9  102.63   13.82
   0  -2  -9  119.26   15.97
   0   2   9  110.85    7.36
   0  -2 -10  105.11    6.72
   0   2  10   98.93    7.14
   0   2  10  102.07    7.35
   0  -2 -10  110.76    6.46
   0  -2 -11   10.34    2.26
   0  -2 -11   10.94    2.09
   0   2  11    9.81    2.35
   0   2  11   12.64    2.69
   0   2  12    3.87    1.92
   0   2  12   10.07    2.07
   0  -2 -12   10.60    2.02
   0   2  12    9.95    2.20
   0  -2 -13   31.02    2.78
   0   2  13   23.93    2.62
   0   2  13   27.33    3.01
   0  -3  12    2.04    1.44
   0   3 -12   22.26    2.51
   0  -3  11   19.47    2.92
   0   3 -11   20.13    2.76
   0   3 -11   19.63    2.46
   0  -3  10    0.48    1.04
   0   3 -10    0.75    1.04
   0  -3   9   82.59    6.71
   0   3  -9   64.52   11.79
   0  -3   9   83.87    6.53
   0  -3   9   74.71   12.75
   0   3  -9   81.41    5.91
   0  -3   8    8.77    4.16
   0   3  -8    9.87    2.10
   0   3  -8    9.24    1.91
   0  -3   8   12.49    2.73
   0   3  -8    1.29    2.96
   0   3  -8    9.21    2.12
   0  -3   8    6.59    3.92
   0   3  -7   18.52    5.68
   0  -3   7   18.34    2.96
   0   3  -7   26.19    3.83
   0   3  -7   17.50    2.44
   0  -3   7   15.26    5.68
   0   3  -7   21.25    2.77
   0  -3   7   18.52    2.79
   0   3  -6   46.11    7.57
   0  -3   6   34.99    6.95
   0  -3   6   44.36    3.87
   0   3  -6   42.19    3.69
   0   3  -6   44.84    5.82
   0   3  -6   22.21    2.55
   0  -3   6   41.66    4.01
   0  -3   5  402.40   20.90
   0  -3   5  388.91   10.21
   0   3  -5  416.99   20.17
   0  -3   4  470.06   20.27
   0   3  -4  496.30   19.53
   0   3  -3 2048.33   34.69
   0  -3   3 1965.79   36.65
   0   3  -2  101.52    6.72
   0  -3   2   94.99    7.09
   0   3  -1 3040.97   32.37
   0  -3   1 3106.83   34.57
   0  -3   0  417.08   11.44
   0   3   0  420.60   15.64
   0  -3  -1  364.81   11.80
   0   3   1  401.93    9.77
   0   3   1  391.68   15.20
   0   3   2    8.20    2.53
   0  -3  -2   10.56    2.33
   0   3   2    7.75    1.57
   0   3   3 2447.96   30.99
   0   3   3 2463.23   42.13
   0  -3  -3 2409.02   35.59
   0  -3  -4 2717.14   42.97
   0  -3  -4 2827.93   42.87
   0   3   4 2845.02   38.67
   0   3   4 2716.05   48.30
   0  -3  -5 1302.65   32.21
   0   3   5 1371.14   31.44
   0  -3  -5 1271.61   33.87
   0   3   5 1292.25   36.98
   0   3   6 2237.56   25.28
   0  -3  -6 2261.80   23.45
   0   3   6 2030.27   51.18
   0  -3  -6 2023.71   48.55
   0   3   6 2104.26   24.56
   0   3   6 2280.11   46.28
   0  -3  -6 2120.74   45.18
   0   3   7   33.03    7.07
   0   3   7   41.37    3.86
   0   3   7   37.21    4.01
   0  -3  -7   38.68    3.45
   0  -3  -7   36.08    3.30
   0  -3  -7   33.69    6.96
   0   3   7   36.30    3.64
   0  -3  -7   39.58    6.75
   0   3   7   34.55    6.73
   0  -3  -8  223.92    8.80
   0   3   8  244.04   10.88
   0   3   8  234.66   10.03
   0   3   8  232.41   20.36
   0  -3  -8  239.98   18.02
   0  -3  -8  235.87    9.15
   0  -3  -8  229.25   20.39
   0   3   8  244.44   19.26
   0   3   8  233.07    9.73
   0  -3  -9 1064.46   20.61
   0   3   9 1068.57   22.73
   0   3   9 1076.59   22.50
   0  -3  -9 1084.37   41.09
   0   3   9 1145.03   24.60
   0  -3  -9 1070.62   19.78
   0  -3 -10   23.40    3.21
   0  -3 -10   30.83    3.42
   0  -3 -10   26.17    3.20
   0   3  10   25.54    3.68
   0   3  10   26.59    3.72
   0  -3 -11   78.39    5.67
   0  -3 -11   77.14    5.05
   0   3  11   82.84    6.38
   0   3  11   79.73    6.23
   0   3  12   73.81    5.48
   0  -3 -12   75.97    5.06
   0   3  12   68.17    5.32
   0   3  13   16.21    2.11
   0   3  13   13.82    2.13
   0  -3 -13   20.34    2.24
   0  -4  12    0.61    0.41
   0   4 -12    0.73    0.69
   0   4 -11   21.91    2.46
   0  -4  11   21.34    2.75
   0   4 -11   20.92    2.78
   0   4 -10    4.83    1.46
   0  -4  10    4.59    1.66
   0   4  -9   12.37    2.62
   0   4  -9   11.32    2.24
   0  -4   9    9.45    2.23
   0  -4   9   12.74    2.83
   0   4  -8    2.07    1.07
   0   4  -8    3.05    2.47
   0  -4   8   -0.71    3.00
   0  -4   8    2.10    1.59
   0  -4   8    2.99    3.50
   0   4  -8   -1.48    1.31
   0  -4   7   96.07    6.37
   0  -4   7   95.00    6.57
   0   4  -7   83.20   11.43
   0  -4   7   81.29   11.93
   0   4  -7   82.32    6.31
   0   4  -7   98.61    6.17
   0   4  -6  469.36   14.43
   0  -4   6  469.22   13.09
   0   4  -6  514.74   25.79
   0  -4   6  506.90   14.13
   0  -4   6  493.32   26.79
   0   4  -6  470.26   12.61
   0  -4   5  259.05    9.30
   0  -4   5  256.71    8.71
   0  -4   5  297.71   18.92
   0   4  -5  230.38    8.29
   0   4  -5  272.68   16.78
   0  -4   4  801.43   27.94
   0   4  -4  841.10   26.27
   0  -4   3 1110.46   29.51
   0   4  -3 1180.86   27.55
   0   4  -2 1224.94   24.80
   0  -4   2 1150.33   27.06
   0  -4   1    3.35    1.47
   0   4  -1  172.04    8.40
   0  -4   0  227.21    9.89
   0   4   1 2596.37   45.47
   0   4   2  700.42   24.52
   0  -4  -2  702.24   19.91
   0   4   3  240.94   15.30
   0   4   3  267.19   10.52
   0  -4  -3  250.89   12.76
   0  -4  -4  770.11   24.49
   0   4   4  763.48   28.78
   0   4   4  815.55   21.03
   0  -4  -5 1282.86   34.43
   0   4   5 1253.97   40.27
   0   4   5 1214.61   29.46
   0  -4  -6  213.92    7.46
   0   4   6  202.34    7.98
   0  -4  -6  194.90   14.53
   0  -4  -6  216.64    7.45
   0   4   6  190.57   17.19
   0   4   6  195.47   13.47
   0   4   6  203.98    7.94
   0   4   6  217.27    9.19
   0   4   7   55.70    4.51
   0  -4  -7   59.73    4.31
   0   4   7   65.82   11.08
   0  -4  -7   54.92    8.67
   0   4   7   47.35    7.42
   0  -4  -7   59.19    4.31
   0   4   7   57.12    4.66
   0   4   7   62.30    5.40
   0   4   8  422.82   13.45
   0   4   8  413.55   13.15
   0  -4  -8  421.10   24.98
   0  -4  -8  416.45   12.17
   0   4   8  407.63   14.52
   0   4   8  389.82   27.85
   0  -4  -8  447.65   12.94
   0  -4  -8  419.94   12.00
   0  -4  -9  271.53   10.48
   0   4   9  262.96   12.00
   0  -4  -9  257.45   10.13
   0  -4  -9  253.24    9.71
   0  -4  -9  233.11   19.77
   0   4   9  256.57   11.04
   0   4   9  268.15   11.46
   0  -4 -10  219.72    9.52
   0   4  10  209.40   10.38
   0   4  10  216.23   10.76
   0  -4 -10  215.78    8.87
   0   4  10  203.79    9.98
   0  -4 -10  235.81    9.61
   0  -4 -11   46.05    4.24
   0   4  11   54.17    5.09
   0  -4 -11   47.41    4.00
   0   4  11   46.89    4.91
   0   4  11   48.54    4.78
   0  -4 -11   47.75    3.89
   0   4  12   22.23    2.96
   0   4  12   13.42    2.46
   0  -4 -12   20.85    2.60
   0  -4 -13    3.43    0.97
   0   4  13    0.59    0.73
   0   4  13    3.51    1.01
   0   5 -11    0.96    0.93
   0  -5  10    7.79    1.92
   0   5 -10    8.65    1.75
   0  -5   9  121.33    7.49
   0  -5   9  118.65    7.53
   0   5  -9  123.23    7.71
   0   5  -9  134.69    7.27
   0   5  -8   36.48    4.42
   0  -5   8   34.40    8.69
   0  -5   8   42.38    4.64
   0   5  -8   40.89    4.27
   0  -5   8   30.47    7.80
   0  -5   7   64.45    5.28
   0  -5   7   65.31   11.00
   0   5  -7   64.08    9.91
   0   5  -7   68.16    5.29
   0   5  -7   64.20    5.89
   0  -5   7   68.67    5.74
   0  -5   6  163.58    8.35
   0  -5   6  152.41   15.69
   0   5  -6  141.96    7.29
   0   5  -6  152.68   14.31
   0   5  -6  155.09    8.82
   0  -5   6  150.62    7.67
   0   5  -5  213.38   15.38
   0   5  -5  197.02    9.59
   0  -5   5  183.30    7.91
   0  -5   5  192.18    8.47
   0  -5   5  210.42   16.90
   0   5  -4   23.39    4.74
   0  -5   4   19.68    4.97
   0  -5   4   23.87    2.67
   0  -5   4   20.28    2.61
   0  -5   3  340.73    9.05
   0  -5   3  322.99   17.41
   0   5  -3  335.18   15.37
   0  -5   2 1730.78   36.73
   0   5  -2 1897.80   32.45
   0  -5   1  412.25   16.31
   0   5  -1  409.36   13.69
   0  -5   0  265.52   12.27
   0  -5  -1  750.34   20.17
   0   5   1  782.16   28.25
   0   5   2  404.49   21.02
   0   5   3  723.92   16.93
   0  -5  -3  648.56   22.76
   0   5   3  644.97   27.92
   0  -5  -4  185.75   13.04
   0   5   4  183.21   15.94
   0  -5  -5  444.70   11.16
   0  -5  -5  414.35    9.85
   0   5   5  399.59   10.77
   0   5   5  393.58   10.64
   0  -5  -5  378.84   20.11
   0   5   5  405.61   12.42
   0  -5  -5  409.70   10.06
   0   5   5  389.21   24.78
   0   5   6    2.79    1.06
   0  -5  -6    1.81    0.96
   0  -5  -6    2.02    0.96
   0   5   6    0.70    1.13
   0  -5  -6    2.52    1.31
   0   5   6    0.10    0.92
   0   5   6   -0.16    3.49
   0  -5  -6    4.66    2.45
   0  -5  -7    4.97    1.73
   0  -5  -7    2.91    1.18
   0   5   7    6.93    1.98
   0  -5  -7    5.85    1.57
   0   5   7    5.06    1.97
   0   5   7   -1.54    2.38
   0   5   7    3.93    1.36
   0  -5  -7    3.15    2.46
   0   5   8  793.57   21.01
   0  -5  -8  750.49   34.88
   0  -5  -8  844.18   18.49
   0   5   8  770.09   18.09
   0   5   8  754.89   41.18
   0  -5  -8  764.70   16.63
   0  -5  -8  773.30   16.57
   0   5   8  787.09   18.61
   0  -5  -9  174.52    8.64
   0   5   9  158.35    8.64
   0  -5  -9  172.62    8.22
   0   5   9  162.56    9.79
   0   5   9  159.17    8.83
   0  -5  -9  166.58    7.89
   0  -5  -9  137.18   15.80
   0   5  10   13.42    2.77
   0   5  10   16.30    2.85
   0  -5 -10   13.82    2.51
   0  -5 -10   14.11    2.47
   0   5  10   14.16    2.95
   0  -5 -10   16.82    2.59
   0   5  11   56.90    4.95
   0  -5 -11   55.98    4.46
   0  -5 -11   59.38    4.53
   0   5  12   21.71    2.76
   0   5  12   24.26    3.40
   0  -5 -12   23.95    2.65
   0   5  13    5.68    1.42
   0  -5 -13    7.00    1.21
   0   6 -11    4.01    1.01
   0   6 -10    2.26    0.88
   0   6 -10   -0.24    0.99
   0   6 -10   -0.15    0.66
   0  -6  10   -0.42    0.98
   0   6  -9    8.89    2.36
   0   6  -9    8.46    1.83
   0  -6   9   10.09    2.17
   0  -6   9   10.10    2.11
   0   6  -8    0.38    1.14
   0  -6   8    1.68    1.37
   0   6  -8    1.25    1.38
   0  -6   7  190.92   19.07
   0  -6   7  192.93    9.26
   0  -6   7  175.44   18.51
   0   6  -7  174.84    9.84
   0  -6   7  196.41    9.54
   0   6  -7  187.69    8.96
   0   6  -6    5.49    1.54
   0  -6   6    3.61    3.08
   0  -6   6    2.88    1.52
   0  -6   6    3.31    1.58
   0   6  -6    3.07    1.68
   0  -6   5   73.41    5.30
   0  -6   5   90.19   11.79
   0   6  -5   73.74    6.23
   0  -6   5   76.05    5.47
   0  -6   4   10.98    4.34
   0   6  -4    6.59    1.96
   0  -6   4    7.87    1.70
   0  -6   4    7.81    1.74
   0   6  -3    6.41    1.97
   0  -6   3    5.61    1.42
   0  -6   3    8.57    3.51
   0  -6   3   13.96    2.21
   0  -6   3    8.61    1.66
   0  -6   2  368.06    9.58
   0  -6   2  340.13   18.04
   0   6  -2  353.70   12.23
   0   6  -2  354.72   11.23
   0  -6   1   30.58    5.19
   0  -6   1   32.10    2.77
   0   6  -1   27.78    3.07
   0  -6   0 1036.06   27.51
   0  -6  -1    5.45    2.28
   0  -6  -2  419.92   17.20
   0   6   2  445.86   10.64
   0   6   2  404.95   23.40
   0   6   2  422.79   12.07
   0   6   3  832.47   14.96
   0  -6  -3  818.66   13.26
   0   6   3  799.56   16.96
   0  -6  -3  840.44   14.95
   0  -6  -4  480.68   10.62
   0   6   4  454.23   27.33
   0   6   4  466.01   11.70
   0  -6  -4  501.31   12.21
   0   6   4  466.02   13.57
   0   6   5   89.00    5.43
   0   6   5   88.29    6.25
   0  -6  -5  100.68    5.77
   0  -6  -5   84.20    4.73
   0   6   5   89.20   13.05
   0  -6  -6   16.93    5.29
   0   6   6   24.60    6.88
   0  -6  -6   22.44    2.66
   0   6   6   26.62    3.68
   0  -6  -6   23.97    3.08
   0   6   6   21.46    2.84
   0  -6  -7   45.80    4.01
   0  -6  -7   41.93    3.82
   0   6   7   50.18   11.02
   0   6   7   38.79    4.71
   0   6   7   38.93    4.04
   0  -6  -7   31.14    7.36
   0  -6  -7   45.40    4.37
   0   6   8  552.54   15.53
   0  -6  -8  556.21   14.30
   0  -6  -8  593.89   16.07
   0   6   8  568.13   18.30
   0  -6  -8  565.90   14.42
   0  -6  -9    4.53    1.74
   0   6   9    1.91    1.71
   0  -6  -9    1.26    1.27
   0   6   9    2.01    1.10
   0  -6 -10   28.69    3.60
   0  -6 -10   29.29    3.42
   0   6  10   30.48    3.78
   0   6  10   29.35    4.00
   0  -6 -11   42.72    3.76
   0  -6 -11   41.18    3.80
   0   6  11   42.43    4.15
   0   6  11   36.88    4.34
   0   6  12   39.00    3.90
   0   6  12   41.27    3.55
   0  -6 -12   42.07    3.22
   0   7 -10    2.49    1.11
   0   7  -9   11.67    2.03
   0  -7   9   10.60    2.04
   0   7  -9   11.76    2.36
   0  -7   8    1.24    1.07
   0   7  -8    2.38    1.54
   0   7  -8    0.09    1.04
   0  -7   7   -0.25    1.08
   0   7  -7    0.45    1.05
   0  -7   7    1.34    1.17
   0   7  -7    0.32    1.40
   0   7  -6    8.00    2.01
   0  -7   6    8.77    2.26
   0  -7   6    8.73    2.21
   0   7  -6    9.80    2.58
   0  -7   5   -0.86    1.32
   0  -7   5    3.75    3.47
   0  -7   5    3.49    1.59
   0   7  -5    0.80    1.11
   0  -7   4   46.74    8.65
   0  -7   4   50.78    4.38
   0   7  -4   46.76    5.26
   0  -7   4   52.30    4.42
   0  -7   3   57.32    8.89
   0  -7   3   60.27    4.43
   0   7  -3   54.26    5.47
   0  -7   3   57.14    4.39
   0  -7   2   77.77    4.90
   0  -7   2   61.34    4.27
   0   7  -2   82.38    5.91
   0  -7   2   84.09   10.05
   0  -7   2   84.02    5.03
   0   7  -2   82.31    6.56
   0  -7   1   31.61    3.14
   0  -7   1   34.90    3.13
   0  -7   1   50.99    7.43
   0   7  -1   31.00    3.15
   0  -7   1   28.66    2.80
   0  -7   1   51.05    3.80
   0   7  -1   47.32    4.79
   0   7  -1   51.44    4.60
   0   7   0    8.02    1.79
   0   7   0    7.44    1.80
   0  -7   0   10.36    1.86
   0  -7   0    7.33    2.89
   0  -7   0    7.70    1.50
   0   7   0    3.63    1.23
   0  -7  -1  226.93    7.53
   0   7   1  236.84    8.33
   0   7   1  227.17    9.53
   0   7   1  239.58    8.43
   0  -7  -1  223.35    8.13
   0  -7  -1  238.21   14.26
   0   7   2  577.81   15.34
   0   7   2  619.41   13.39
   0  -7  -2  611.54   13.49
   0  -7  -2  576.86   22.16
   0  -7  -2  582.48   12.01
   0   7   2  607.30   13.55
   0   7   3   17.29    2.35
   0  -7  -3   19.85    4.37
   0   7   3   17.57    2.44
   0   7   3   19.66    2.95
   0  -7  -3   17.76    2.22
   0  -7  -3   16.90    2.41
   0   7   4  275.89    9.63
   0  -7  -4  297.16   10.14
   0   7   4  265.84   22.72
   0   7   4  286.32    9.25
   0  -7  -4  281.35    8.79
   0   7   4  283.84   11.47
   0  -7  -5    5.08    1.69
   0   7   5    5.54    1.44
   0   7   5    1.78    1.29
   0  -7  -5    6.13    1.53
   0   7   5    5.36    1.55
   0   7   5    7.72    5.26
   0   7   6  273.90   10.40
   0  -7  -6  304.07   11.18
   0   7   6  242.46   24.18
   0  -7  -6  264.62    9.32
   0   7   6  300.29   11.22
   0   7   6  276.47   12.40
   0   7   7  682.93   20.06
   0   7   7  683.20   18.12
   0   7   7  672.02   16.76
   0  -7  -7  712.26   17.61
   0  -7  -7  672.11   15.33
   0   7   7  625.45   39.78
   0   7   8   17.65    3.19
   0  -7  -8   16.30    2.55
   0   7   8   15.63    3.15
   0  -7  -8   15.75    2.84
   0   7   8   13.87    2.57
   0   7   9  209.92    9.56
   0  -7  -9  207.02    8.75
   0   7   9  218.67   11.30
   0  -7  -9  204.96    9.67
   0   7   9  216.82   10.75
   0  -7 -10   22.13    3.11
   0   7  10   23.62    3.52
   0   7  10   24.29    3.22
   0  -7 -10   21.64    2.80
   0   7  10   22.60    3.37
   0   7  11   59.60    4.95
   0   7  11   67.32    4.76
   0  -7 -11   66.87    4.33
   0  -7 -11   64.08    4.52
   0  -7 -12    3.23    0.86
   0   7  12    3.65    1.06
   0   7  12    5.51    1.28
   0   8  -9   -0.80    0.84
   0   8  -9    0.23    0.91
   0   8  -9    0.49    0.44
   0  -8   8    3.22    1.20
   0   8  -8    1.57    1.03
   0   8  -8    2.71    1.19
   0   8  -7    0.62    1.22
   0  -8   7    0.91    1.03
   0  -8   7    3.72    1.63
   0   8  -7    4.02    1.44
   0   8  -6   63.35    5.62
   0  -8   6   75.94    5.45
   0  -8   6   68.28    5.44
   0   8  -6   62.29    5.19
   0   8  -6   70.85    6.56
   0   8  -5   14.57    3.21
   0  -8   5   18.58    2.78
   0  -8   5   14.39    2.71
   0   8  -5   13.89    2.70
   0  -8   4   27.46    6.88
   0   8  -4   32.20    4.55
   0  -8   4   29.75    3.65
   0  -8   4   30.20    3.37
   0   8  -3   12.31    2.99
   0  -8   3    6.72    3.15
   0  -8   3   11.35    2.12
   0  -8   3   13.57    2.35
   0   8  -2   35.96    4.55
   0  -8   2   33.03    3.43
   0  -8   2   39.82    3.67
   0  -8   2   38.72    3.71
   0   8  -2   35.70    4.17
   0  -8   2   29.96    6.62
   0   8  -1  143.62    7.13
   0  -8   1  141.60    6.60
   0   8  -1  133.01    8.40
   0  -8   1  123.55   12.48
   0  -8   1  135.86    6.59
   0   8  -1  149.95    7.19
   0   8  -1  139.54    8.13
   0  -8   1  133.46    6.91
   0  -8   0   43.94    3.71
   0   8   0   49.42    4.87
   0  -8   0   47.64    7.35
   0   8   0   49.09    4.90
   0   8   0   46.29    4.08
   0  -8   0   48.68    4.16
   0   8   1    0.36    0.72
   0  -8  -1    2.60    1.03
   0  -8  -1    3.68    1.22
   0   8   1    2.45    1.33
   0  -8  -1    0.61    1.62
   0   8   2   91.33    6.63
   0  -8  -2   88.39    9.58
   0  -8  -2   87.12    5.58
   0  -8  -2   88.21    5.10
   0   8   2   94.51    5.85
   0   8   2  101.23    5.96
   0   8   3   17.50    2.66
   0  -8  -3   22.36    5.06
   0   8   3   17.73    3.14
   0  -8  -3   18.26    2.76
   0  -8  -3   17.26    2.35
   0  -8  -3   17.64    2.35
   0   8   3   18.58    2.71
   0   8   4    6.26    1.75
   0   8   4    4.19    1.73
   0  -8  -4    6.66    1.81
   0   8   4    4.75    1.47
   0  -8  -4    6.57    1.60
   0  -8  -4    9.68    3.23
   0   8   5    2.32    1.48
   0  -8  -5    1.51    0.99
   0  -8  -5    3.91    1.73
   0   8   5    1.70    1.19
   0  -8  -5    2.45    2.66
   0   8   5    2.80    1.36
   0  -8  -6  155.69    7.37
   0  -8  -6  162.50    8.47
   0   8   6  156.57    8.09
   0   8   6  153.27    9.55
   0   8   6  148.34    8.45
   0   8   7  138.68    7.74
   0   8   7  143.89    7.87
   0  -8  -7  142.49    7.12
   0  -8  -7  145.76    8.30
   0   8   7  130.45    8.96
   0   8   8   35.67    4.09
   0   8   8   27.53    4.22
   0  -8  -8   35.66    4.20
   0  -8  -8   31.01    3.42
   0   8   8   31.09    3.78
   0   8   9   53.59    4.71
   0  -8  -9   50.51    4.18
   0   8   9   57.38    4.97
   0   8   9   51.66    5.28
   0  -8  -9   48.04    4.66
   0  -8 -10   15.05    2.22
   0   8  10   13.13    2.29
   0  -8 -10    9.99    2.06
   0   8  10    9.31    2.05
   0   8  10    8.55    1.83
   0   8  11    0.49    0.77
   0   8  11    1.93    0.91
   0  -8 -11    0.82    0.61
   0  -8 -11   -1.17    0.84
   0   9  -8    1.47    1.06
   0   9  -8    0.07    0.47
   0   9  -7    0.79    0.81
   0   9  -7    1.51    1.29
   0  -9   7    1.51    1.11
   0  -9   6   18.94    2.69
   0   9  -6   19.68    2.88
   0   9  -6   19.12    3.02
   0   9  -6   19.95    3.40
   0   9  -5   -1.68    1.13
   0  -9   5    0.47    1.00
   0   9  -5    0.77    0.63
   0   9  -5    0.61    1.43
   0   9  -4   -0.32    0.86
   0   9  -4   -0.11    1.27
   0  -9   4   -0.46    1.18
   0   9  -3    1.42    1.26
   0  -9   3    4.42    1.49
   0   9  -3    5.18    2.23
   0  -9   2   -2.62    2.40
   0  -9   2   -0.01    1.08
   0   9  -2    0.08    1.12
   0   9  -1   64.46    6.14
   0  -9   1   62.14    9.74
   0  -9   1   68.14    4.99
   0   9  -1   64.29    5.87
   0  -9   0   94.28    5.71
   0  -9   0   97.71    6.27
   0   9   0  100.20    7.28
   0   9   0  103.86    7.40
   0   9   0  106.10    6.37
   0  -9   0   80.98   10.47
   0   9   1    2.13    1.52
   0  -9  -1    0.60    0.82
   0   9   1    0.02    1.08
   0  -9  -1    0.60    0.87
   0  -9  -2  103.82   11.47
   0   9   2  120.79    7.16
   0  -9  -2  112.02    6.10
   0  -9  -2  117.49    6.99
   0   9   2  113.53    7.84
   0   9   3    0.39    1.03
   0   9   3   -1.31    1.51
   0  -9  -3   -0.56    0.93
   0  -9  -3    0.46    0.94
   0  -9  -4   -0.96    1.45
   0   9   4    0.78    1.22
   0   9   4   -1.06    1.63
   0  -9  -4    0.90    0.86
   0   9   5  139.04    7.62
   0  -9  -5  118.59    6.41
   0  -9  -5  126.78    7.71
   0   9   5  127.47    8.69
   0   9   6    6.72    2.03
   0  -9  -6    8.27    1.81
   0  -9  -6    7.63    2.28
   0   9   6    6.69    1.95
   0   9   6    6.92    2.29
   0   9   7   13.43    2.53
   0  -9  -7   13.69    2.69
   0   9   7   10.08    2.60
   0  -9  -7   12.31    2.19
   0   9   8   21.51    3.53
   0  -9  -8   16.72    2.48
   0   9   8   16.64    2.63
   0  -9  -8   16.91    2.95
   0   9   9    3.58    1.32
   0  -9  -9    4.62    1.35
   0   9   9    3.39    1.43
   0  -9  -9    3.53    1.51
   0  -9 -10   23.77    2.86
   0  -9 -10   21.18    2.27
   0   9  10   23.26    2.64
   0   9  11    1.88    0.65
   0  10  -7   14.70    2.42
   0  10  -7   13.05    1.75
   0  10  -7   12.61    2.17
   0 -10   6   57.55    4.13
   0  10  -6   57.46    5.02
   0  10  -6   54.86    4.09
   0  10  -6   52.52    4.42
   0  10  -5   15.96    2.93
   0  10  -5   10.67    2.12
   0  10  -5   13.80    2.59
   0  10  -5   12.07    2.14
   0 -10   5   13.22    2.22
   0  10  -4    9.69    2.29
   0  10  -4    5.73    1.82
   0 -10   4    8.04    1.84
   0 -10   3    3.96    1.42
   0  10  -3    2.92    1.60
   0  10  -3    4.40    1.77
   0  10  -3    7.54    1.97
   0 -10   2    5.34    1.66
   0  10  -2    2.32    1.42
   0  10  -2    5.69    2.22
   0  10  -1    2.21    1.61
   0  10  -1   -0.07    1.29
   0 -10   1    0.41    1.05
   0  10   0   56.64    5.63
   0 -10   0   49.58    4.50
   0  10   0   58.56    4.91
   0 -10   0   51.04    4.36
   0  10   1  261.07   11.99
   0 -10  -1  252.60    9.41
   0  10   1  280.49   10.52
   0 -10  -1  252.41   10.39
   0 -10  -2   33.70    3.56
   0  10   2   36.89    4.03
   0  10   2   35.69    4.59
   0 -10  -2   38.49    4.16
   0  10   3    0.62    0.80
   0 -10  -3    0.97    0.96
   0 -10  -3    1.00    1.06
   0  10   3    0.59    1.09
   0  10   4    8.77    2.11
   0  10   4    5.68    2.06
   0 -10  -4    6.91    1.64
   0 -10  -4    8.00    2.17
   0  10   4    8.33    2.12
   0  10   5   29.50    4.30
   0 -10  -5   41.77    4.44
   0  10   5   39.29    4.10
   0  10   5   38.69    4.82
   0 -10  -5   37.41    3.64
   0  10   6   74.77    6.15
   0 -10  -6   77.30    5.96
   0  10   6   85.97    5.85
   0 -10  -6   85.98    5.35
   0  10   6   82.00    6.83
   0 -10  -7   14.84    2.56
   0  10   7   11.39    2.60
   0 -10  -7   11.74    2.00
   0  10   7   13.92    2.41
   0 -10  -8    1.04    0.95
   0  10   8    0.16    0.70
   0  10   8    2.38    1.18
   0 -10  -8    2.09    1.02
   0 -10  -9    1.40    0.74
   0  10   9    1.19    0.90
   0 -10  -9    1.85    1.07
   0  10   9    2.50    1.00
   0  10  10    0.38    0.51
   0 -10 -10    1.27    0.81
   0  11  -6    3.99    1.18
   0 -11   5   -0.65    0.74
   0  11  -5   -1.96    0.98
   0  11  -5   -3.18    1.13
   0  11  -5   -0.31    0.62
   0 -11   4    1.68    1.04
   0  11  -4    1.34    0.89
   0  11  -4   -0.30    1.10
   0  11  -4    1.26    0.83
   0  11  -4    1.40    1.37
   0  11  -3   -0.26    0.49
   0  11  -3    0.57    0.77
   0 -11   3   -0.14    0.74
   0  11  -3    0.74    0.88
   0 -11   2   19.88    2.62
   0  11  -2   19.15    3.31
   0  11  -2   17.52    3.08
   0  11  -2   16.35    2.92
   0  11  -1    2.20    1.51
   0 -11   1    3.69    1.29
   0  11  -1    1.62    1.16
   0  11   0    7.65    2.53
   0  11   0   10.72    2.54
   0 -11   0    9.84    2.02
   0  11   0    6.13    2.03
   0 -11  -1   16.73    2.46
   0  11   1   19.74    3.35
   0 -11  -1   21.90    2.96
   0  11   1   16.21    3.41
   0  11   1   20.04    2.88
   0  11   1   19.11    3.70
   0  11   2   44.17    4.40
   0  11   2   35.10    4.77
   0 -11  -2   44.81    4.33
   0  11   2   46.24    5.03
   0 -11  -2   43.94    3.88
   0  11   2   38.25    5.06
   0 -11  -3   30.25    3.63
   0  11   3   28.71    3.94
   0  11   3   28.88    4.21
   0 -11  -3   28.63    3.09
   0  11   3   34.64    3.64
   0  11   3   27.11    4.27
   0  11   4    1.00    1.22
   0 -11  -4    0.06    0.74
   0 -11  -4    1.05    1.33
   0  11   4    1.35    1.23
   0  11   4   -0.35    1.27
   0  11   4   -0.84    1.12
   0 -11  -5    1.42    0.74
   0 -11  -5    0.49    0.95
   0  11   5    3.50    1.31
   0  11   5    3.50    1.77
   0  11   5    2.92    1.56
   0  11   6   24.20    3.06
   0  11   6   24.55    3.43
   0 -11  -6   23.71    3.19
   0  11   6   20.15    2.97
   0 -11  -6   25.08    2.68
   0  11   7    3.16    1.28
   0  11   7    3.85    1.59
   0 -11  -7    2.86    1.00
   0 -11  -7    1.82    1.23
   0 -11  -8    0.14    0.52
   0  11   8   -0.40    0.60
   0 -11  -8    0.25    0.78
   0  11   8    0.78    0.82
   0 -11  -9    1.65    0.76
   0 -12   4   -0.40    0.50
   0  12  -4    0.25    0.64
   0  12  -4   -0.98    0.68
   0  12  -3    1.63    1.07
   0  12  -3    3.40    1.27
   0 -12   3    1.90    0.75
   0  12  -3    1.12    0.62
   0 -12   2    1.35    0.73
   0  12  -2    0.63    0.58
   0  12  -2    2.91    1.26
   0  12  -2    1.26    0.99
   0  12  -1    1.25    0.94
   0 -12   1    3.44    1.14
   0  12  -1    3.41    1.50
   0  12  -1    3.29    1.39
   0  12   0    1.03    1.02
   0 -12   0   -0.29    0.73
   0  12   0    0.52    1.19
   0  12   1   25.00    3.78
   0  12   1   28.99    3.99
   0 -12  -1   28.84    2.88
   0  12   2    0.78    1.15
   0 -12  -2    1.25    0.80
   0  12   2    0.87    1.00
   0 -12  -2    0.58    0.74
   0  12   2    1.18    0.66
   0  12   2    1.01    0.88
   0 -12  -3    9.07    1.91
   0  12   3   12.78    2.68
   0 -12  -3   12.09    1.88
   0  12   3   13.56    2.31
   0  12   3   11.47    2.60
   0  12   3   11.75    2.30
   0 -12  -4   25.82    3.06
   0 -12  -4   27.03    2.67
   0  12   4   27.88    3.43
   0  12   4   27.84    3.17
   0  12   4   22.58    3.36
   0  12   4   18.43    2.84
   0 -12  -5    1.72    1.09
   0  12   5    3.69    1.18
   0  12   5    1.29    1.05
   0 -12  -5    3.48    1.07
   0  12   5    2.54    1.24
   0 -12  -6    2.52    0.77
   0  12   6    1.59    1.00
   0 -12  -6    1.58    1.01
   0 -12  -7   -0.31    0.86
   0  12   7    0.84    0.65
   0  13  -1   -1.14    0.73
   0  13  -1    1.07    0.73
   0  13   0   11.94    2.11
   0  13   0    7.88    1.73
   0  13   0    7.39    1.63
   0 -13   0   12.10    1.50
   0 -13  -1    1.39    0.66
   0  13   1    2.76    1.00
   0  13   1    0.48    0.91
   0  13   1    0.10    0.59
   0 -13  -2    3.67    0.98
   0  13   2    2.29    0.92
   0  13   3   17.33    2.58
   0 -13  -3   18.65    1.84
   0  13   4   27.46    2.78
   0  13   4   20.71    2.67
  -1  13   3   11.20    1.98
  -1  13   2    3.45    1.26
  -1  13   1    7.15    1.66
  -1  13   1    3.18    1.05
  -1  13   0   16.61    2.37
  -1  13   0   25.66    2.99
  -1  13  -1    1.10    0.65
  -1  13  -1    0.96    0.59
   1 -12  -6    4.16    1.21
  -1  12   6    4.07    1.11
  -1  12   6    4.45    1.11
  -1  12   6    4.77    1.28
  -1  12   5    3.23    1.10
  -1  12   5    5.00    1.45
  -1  12   5    3.65    1.29
   1 -12  -5    2.65    1.08
  -1  12   5    5.48    1.62
   1 -12  -5    4.49    1.02
  -1  12   4    2.08    0.93
  -1  12   4    3.69    1.26
  -1  12   4    0.92    0.70
  -1  12   4    2.56    1.25
   1 -12  -4    1.41    0.80
   1 -12  -4    1.11    0.46
  -1  12   3    2.18    1.36
   1 -12  -3    4.06    1.32
  -1  12   3    2.31    1.11
  -1  12   3    2.97    1.18
  -1  12   3    2.70    1.25
   1 -12  -3    4.27    1.20
  -1  12   3    2.02    1.17
  -1  12   2   -0.22    1.02
  -1  12   2    0.55    1.09
  -1  12   2    0.25    0.84
   1 -12  -2    0.68    0.65
  -1  12   2    1.55    0.87
  -1  12   2    0.47    0.93
  -1  12   1   13.89    2.72
  -1  12   1   11.98    2.60
  -1  12   1   13.05    2.18
   1 -12  -1   13.43    1.89
  -1  12   1    8.45    2.07
  -1  12   0    8.43    2.07
   1 -12   0    9.53    1.63
  -1  12   0    8.52    2.11
  -1  12   0   10.86    2.49
   1 -12   1   17.52    2.15
  -1  12  -1   15.82    2.68
  -1  12  -1   16.08    2.91
  -1  12  -1   12.70    2.55
   1 -12   2    3.78    1.10
  -1  12  -2    4.91    1.41
  -1  12  -2    5.06    1.70
  -1  12  -2    8.53    2.10
  -1  12  -3    1.35    0.98
  -1  12  -3    1.79    0.78
   1 -12   3    1.78    0.75
  -1  12  -3    3.30    1.19
  -1  12  -4   -0.98    0.71
  -1  12  -4    0.31    0.57
   1 -11  -8    9.56    1.73
  -1  11   8    9.83    1.71
   1 -11  -7    3.42    0.98
   1 -11  -7    2.39    1.20
  -1  11   7    5.93    1.63
  -1  11   7    4.16    1.36
  -1  11   7    3.82    1.22
  -1  11   6    0.96    1.05
   1 -11  -6    2.40    0.82
   1 -11  -6    2.19    1.23
  -1  11   6    3.33    1.31
   1 -11  -5    2.79    1.05
  -1  11   5    1.86    0.96
   1 -11  -5    1.89    1.35
  -1  11   5    2.40    1.14
  -1  11   5    1.76    1.10
  -1  11   4   -0.68    1.06
   1 -11  -4    0.51    0.75
  -1  11   4    0.53    0.92
  -1  11   4   -0.16    1.39
  -1  11   4    0.35    0.96
   1 -11  -4    0.07    0.77
  -1  11   3    0.76    1.01
   1 -11  -3    1.24    0.84
  -1  11   3    0.84    1.08
   1 -11  -3    0.39    0.78
  -1  11   3    0.58    0.93
  -1  11   3    1.93    1.73
  -1  11   2   16.97    3.34
  -1  11   2   18.71    3.24
  -1  11   2   22.85    3.26
   1 -11  -2   19.70    2.80
   1 -11  -2   19.44    2.52
  -1  11   2   24.81    3.71
  -1  11   2   23.45    3.18
  -1  11   2   18.52    3.51
   1 -11  -1    4.40    1.32
  -1  11   1    4.23    1.81
  -1  11   1    3.98    2.13
  -1  11   1    4.80    1.66
  -1  11   1    2.35    1.26
  -1  11   1    4.90    2.19
  -1  11   0   -0.53    0.80
  -1  11   0    1.23    1.43
  -1  11   0   -3.42    1.31
  -1  11   0    1.52    1.57
  -1  11   0   -0.16    1.37
   1 -11   0   -0.60    0.93
  -1  11  -1   10.96    2.58
  -1  11  -1   12.74    3.06
   1 -11   1   13.57    2.15
   1 -11   2    6.20    1.42
  -1  11  -2    3.40    1.51
  -1  11  -2    7.51    2.25
  -1  11  -2    7.02    2.13
  -1  11  -2    5.38    2.18
  -1  11  -3   10.67    2.42
  -1  11  -3   10.00    2.57
  -1  11  -3    7.77    2.02
  -1  11  -3   10.65    2.18
   1 -11   3   10.27    1.84
  -1  11  -4    0.98    1.17
  -1  11  -4    1.38    1.03
  -1  11  -4    4.32    1.70
  -1  11  -4    1.25    1.18
   1 -11   4    2.41    1.00
  -1  11  -5    0.99    0.89
  -1  11  -5    0.95    0.60
  -1  11  -5   -0.40    0.85
  -1  11  -5   -0.26    0.78
  -1  11  -5   -0.60    0.89
   1 -11   5    0.55    0.59
  -1  11  -6    0.99    0.63
  -1  11  -6    1.51    0.87
  -1  10   9    7.92    1.46
   1 -10  -9    5.81    1.54
  -1  10   8   34.56    3.36
  -1  10   8   30.25    3.39
   1 -10  -8   38.05    3.76
   1 -10  -8   35.93    2.91
  -1  10   7    4.81    1.59
  -1  10   7    6.71    2.13
   1 -10  -7    5.87    1.90
   1 -10  -7    5.85    1.37
   1 -10  -6    0.22    1.11
  -1  10   6   -0.33    0.99
  -1  10   6   -0.20    1.01
   1 -10  -6    0.84    0.79
  -1  10   5    5.72    1.99
  -1  10   5    6.83    1.87
   1 -10  -5    5.80    1.81
  -1  10   5    8.49    2.41
   1 -10  -5    5.88    1.53
   1 -10  -4   10.25    1.95
  -1  10   4   11.88    2.62
  -1  10   4    9.59    2.67
  -1  10   4   11.63    2.83
  -1  10   4   11.33    2.22
  -1  10   4   12.33    2.83
   1 -10  -4   12.04    2.45
  -1  10   3   62.81    6.41
  -1  10   3   62.94    6.07
  -1  10   3   60.63    6.51
   1 -10  -3   52.62    4.22
  -1  10   3   62.22    5.49
   1 -10  -3   61.59    5.09
   1 -10  -2   -0.50    0.94
  -1  10   2    0.95    1.04
   1 -10  -2    0.31    0.92
  -1  10   2   -0.65    1.49
  -1  10   2    0.82    1.49
  -1  10   2    0.86    1.55
  -1  10   1   80.72    7.59
  -1  10   1   77.12    7.28
  -1  10   1   80.03    5.99
   1 -10  -1   76.81    5.52
   1 -10  -1   72.88    5.01
  -1  10   1   76.02    6.53
  -1  10   1   74.71    5.95
  -1  10   0   15.49    2.81
   1 -10   0   16.85    2.57
  -1  10   0   21.72    3.91
  -1  10   0   16.16    3.69
  -1  10   0   19.12    2.93
  -1  10   0   17.53    3.32
  -1  10  -1    3.47    1.84
   1 -10   1    2.25    1.00
  -1  10  -1    4.65    1.49
  -1  10  -1    5.02    2.15
  -1  10  -1    3.77    1.42
  -1  10  -1    5.87    2.28
  -1  10  -2    4.46    1.56
  -1  10  -2    6.90    2.24
  -1  10  -2    6.44    2.18
  -1  10  -2    2.65    1.54
   1 -10   2    4.33    1.53
  -1  10  -3    0.55    1.04
   1 -10   3   -0.53    1.20
  -1  10  -3   -0.56    1.02
  -1  10  -3   -0.08    1.06
  -1  10  -4   12.58    2.81
  -1  10  -4   11.96    2.72
  -1  10  -4   12.64    2.64
   1 -10   4    9.77    1.92
  -1  10  -5    0.29    0.92
  -1  10  -5   -1.29    1.46
  -1  10  -5   -0.72    1.07
   1 -10   5   -0.41    0.70
  -1  10  -5    1.41    1.15
  -1  10  -6   -0.59    1.38
  -1  10  -6   -0.72    1.02
   1 -10   6    0.06    0.71
  -1  10  -6   -1.56    1.05
  -1  10  -6    0.76    0.93
  -1  10  -7    6.13    1.61
  -1  10  -7    6.65    1.74
  -1  10  -7    6.28    1.39
   1  -9 -10    0.01    0.81
  -1   9  10    0.32    0.60
   1  -9 -10    1.89    0.71
  -1   9   9   43.58    3.85
   1  -9  -9   47.97    4.21
   1  -9  -9   43.00    3.33
   1  -9  -8    9.70    1.78
   1  -9  -8   10.61    2.34
  -1   9   8    4.27    1.47
  -1   9   8   10.74    2.24
   1  -9  -7  174.85    8.79
  -1   9   7  171.28    8.41
   1  -9  -7  167.73    7.32
  -1   9   7  159.69    9.34
   1  -9  -6   19.54    2.64
  -1   9   6   25.49    3.11
  -1   9   6   19.22    3.33
   1  -9  -6   21.99    3.30
  -1   9   6   20.97    3.06
   1  -9  -5  182.88    7.81
  -1   9   5  203.33    8.79
  -1   9   5  189.72    8.90
  -1   9   5  192.28   10.57
   1  -9  -5  188.63    9.13
  -1   9   5  180.41   10.24
   1  -9  -4    1.01    1.10
   1  -9  -4    1.11    1.81
  -1   9   4   -0.20    1.23
  -1   9   4   -0.77    1.80
  -1   9   4    0.20    1.34
  -1   9   4    0.53    0.94
  -1   9   4    2.29    1.40
   1  -9  -4    1.46    0.85
  -1   9   3   25.36    3.31
   1  -9  -3   22.12    3.09
  -1   9   3   24.73    3.27
  -1   9   3   24.77    3.97
   1  -9  -3   21.59    2.74
  -1   9   3   22.35    3.60
   1  -9  -3   18.66    5.14
  -1   9   3   22.85    4.15
   1  -9  -2  375.06   12.03
  -1   9   2  360.06   15.52
  -1   9   2  399.65   12.46
  -1   9   2  371.45   14.21
   1  -9  -2  361.85   21.55
   1  -9  -2  341.90   10.49
  -1   9   2  394.42   12.57
  -1   9   2  379.52   13.35
   1  -9  -1   87.25    5.37
  -1   9   1   96.07    6.59
  -1   9   1   93.52    7.01
   1  -9  -1   88.62   10.93
   1  -9  -1   91.07    5.84
   1  -9   0    3.13    2.60
  -1   9   0    5.84    1.72
   1  -9   0    7.52    1.79
  -1   9   0    7.58    2.15
  -1   9   0    8.35    2.07
  -1   9  -1   17.82    3.53
  -1   9  -1   18.21    2.94
  -1   9  -1   18.26    3.44
  -1   9  -1   21.80    3.09
  -1   9  -1   20.45    3.46
   1  -9   1   19.69    2.65
   1  -9   1   13.02    5.06
  -1   9  -2    0.58    0.99
   1  -9   2    2.54    1.27
  -1   9  -2    2.77    1.29
  -1   9  -2    1.29    1.13
  -1   9  -2    0.67    1.23
  -1   9  -2    0.38    0.83
  -1   9  -3    1.64    1.74
   1  -9   3    1.57    1.26
  -1   9  -3    1.03    1.27
  -1   9  -3    0.46    1.11
  -1   9  -3    1.20    0.97
  -1   9  -4   -0.38    0.71
   1  -9   4    0.82    0.93
  -1   9  -4    0.01    1.09
  -1   9  -4    1.02    1.12
  -1   9  -5   -0.13    1.33
   1  -9   5   -0.41    0.92
  -1   9  -5    0.18    1.33
  -1   9  -5    1.30    1.21
  -1   9  -5    1.19    1.18
  -1   9  -6    6.97    2.00
   1  -9   6    9.14    2.06
  -1   9  -6    9.34    2.41
  -1   9  -6   10.38    2.23
   1  -9   7   13.48    2.15
  -1   9  -7   13.22    2.67
  -1   9  -7   14.62    2.37
  -1   9  -7   13.59    2.45
  -1   9  -8    1.78    1.12
  -1   9  -8    0.72    0.81
  -1   9  -8    1.87    0.95
  -1   9  -9    0.16    0.63
   1  -8 -11   18.81    2.28
  -1   8  11   21.73    2.35
   1  -8 -10   68.91    4.84
  -1   8  10   70.09    4.84
  -1   8  10   69.07    4.99
   1  -8 -10   67.96    4.07
  -1   8   9   69.20    5.63
   1  -8  -9   65.79    4.51
  -1   8   9   60.73    4.94
   1  -8  -9   72.22    5.48
   1  -8  -8    6.17    2.10
  -1   8   8    4.10    1.49
  -1   8   8    5.79    1.78
  -1   8   8    2.16    1.39
   1  -8  -8    3.63    1.27
  -1   8   7   20.65    3.59
   1  -8  -7   21.97    2.83
  -1   8   7   22.01    3.29
   1  -8  -7   18.78    3.09
  -1   8   7   20.24    3.11
  -1   8   6   20.65    3.12
  -1   8   6   19.04    2.93
   1  -8  -6   20.12    2.71
  -1   8   6   29.84    3.30
   1  -8  -6   19.53    3.15
  -1   8   6   18.50    3.45
  -1   8   5    5.26    2.24
  -1   8   5    3.48    1.03
   1  -8  -5    6.41    1.66
  -1   8   5    7.10    1.79
  -1   8   5    5.46    1.62
   1  -8  -5    7.58    2.02
  -1   8   5    6.91    1.81
  -1   8   4  448.41   15.35
   1  -8  -4  454.02   11.80
  -1   8   4  453.87   15.70
  -1   8   4  442.32   16.00
  -1   8   4  477.32   13.11
   1  -8  -4  496.14   13.91
   1  -8  -4  432.74   22.70
  -1   8   4  492.61   13.84
  -1   8   3    3.94    1.51
  -1   8   3    5.72    1.68
  -1   8   3    4.14    1.63
  -1   8   3    3.42    1.77
   1  -8  -3    5.99    2.56
   1  -8  -3    5.48    1.62
   1  -8  -3    5.60    1.50
   1  -8  -2  541.90   24.74
  -1   8   2  542.93   16.36
   1  -8  -2  560.98   13.78
   1  -8  -2  521.34   12.38
  -1   8   2  575.51   14.34
  -1   8   2  570.65   14.28
  -1   8   1  259.11   11.08
   1  -8  -1  247.09   16.91
   1  -8  -1  247.74    8.47
   1  -8  -1  248.41    9.02
  -1   8   1  260.07   10.38
  -1   8   1  265.25    9.57
  -1   8   1  280.16   10.00
   1  -8   0  354.56   20.54
   1  -8   0  366.12   10.85
  -1   8   0  354.81   13.33
  -1   8   0  342.13   12.70
   1  -8   0  356.17   10.28
  -1   8   0  356.80   11.90
   1  -8   1   62.99    9.38
   1  -8   1   59.60    4.37
  -1   8  -1   65.38    6.02
  -1   8  -1   62.74    5.46
  -1   8  -1   62.48    5.00
  -1   8  -1   61.55    4.95
  -1   8  -2   61.70    4.89
  -1   8  -2   61.04    5.54
  -1   8  -2   52.25    5.58
   1  -8   2   51.47    4.19
   1  -8   2   41.92    7.91
  -1   8  -2   60.11    4.82
   1  -8   3    2.78    1.34
  -1   8  -3    3.03    1.57
   1  -8   3    6.21    3.63
  -1   8  -3    3.96    1.66
  -1   8  -3    3.01    1.38
   1  -8   4   11.42    4.92
  -1   8  -4   13.35    2.62
  -1   8  -4   12.44    2.58
   1  -8   4   10.99    2.32
  -1   8  -4   13.61    3.12
  -1   8  -4   15.13    2.49
  -1   8  -5    1.36    1.28
   1  -8   5   -0.09    1.18
  -1   8  -5    1.16    1.46
  -1   8  -6    1.53    1.02
  -1   8  -6    1.39    1.42
   1  -8   6    2.33    1.30
  -1   8  -6    0.65    1.16
   1  -8   7   12.33    2.36
  -1   8  -7   14.56    2.67
  -1   8  -7   17.13    3.41
  -1   8  -7   14.07    2.51
  -1   8  -8    0.60    0.99
  -1   8  -8   -0.25    0.98
  -1   8  -9    8.10    2.03
  -1   8  -9    2.56    1.03
  -1   8  -9    5.39    1.36
   1  -7 -11   10.89    1.61
  -1   7  11   14.58    2.23
   1  -7 -11   13.13    2.08
  -1   7  11   14.27    2.41
   1  -7 -10   57.30    4.70
  -1   7  10   53.06    4.61
   1  -7 -10   52.44    3.95
  -1   7  10   59.75    5.39
   1  -7  -9    3.36    1.63
   1  -7  -9    1.42    1.07
  -1   7   9    2.28    1.35
  -1   7   9    5.53    2.03
   1  -7  -8    4.38    1.48
  -1   7   8    5.18    2.00
  -1   7   8    4.49    1.81
  -1   7   8    2.78    1.46
   1  -7  -8    4.82    2.01
  -1   7   7  158.08    8.40
   1  -7  -7  172.83    8.72
  -1   7   7  155.51    9.59
  -1   7   7  152.48    8.98
   1  -7  -7  154.12    7.34
   1  -7  -6  386.13   11.18
   1  -7  -6  417.37   13.15
  -1   7   6  383.52   12.64
  -1   7   6  387.33   13.57
  -1   7   6  366.05   14.40
  -1   7   6  409.10   11.73
   1  -7  -5  486.51   12.03
  -1   7   5  526.82   14.20
  -1   7   5  492.09   16.03
  -1   7   5  512.44   14.65
  -1   7   5  478.17   15.04
   1  -7  -5  509.18   14.04
  -1   7   5  490.17   12.73
  -1   7   4   86.22    5.60
   1  -7  -4   85.51    4.85
  -1   7   4   93.80    5.79
  -1   7   4   89.93    5.38
   1  -7  -4   92.74    5.74
  -1   7   4   88.33    6.57
   1  -7  -3  584.00   12.20
  -1   7   3  586.91   16.13
  -1   7   3  599.54   13.63
  -1   7   3  602.13   14.13
   1  -7  -2   25.28    2.51
  -1   7   2   30.62    3.18
  -1   7   2   28.54    3.57
   1  -7  -2   24.00    4.99
   1  -7  -2   31.04    3.10
  -1   7   2   31.77    3.19
   1  -7  -1  194.23    6.91
  -1   7   1  208.79    7.97
  -1   7   1  194.84    8.94
  -1   7   1  204.42    7.82
   1  -7  -1  199.53   13.73
  -1   7   0   16.22    2.25
   1  -7   0   14.88    3.90
  -1   7   0   15.82    2.37
  -1   7   0   12.76    2.37
  -1   7   0   17.28    2.76
   1  -7   0   10.23    1.72
  -1   7   0   15.21    2.48
   1  -7   0   15.19    1.99
  -1   7  -1    2.64    1.21
   1  -7   1   -0.15    1.58
   1  -7   1    0.32    0.68
  -1   7  -1    0.85    0.67
  -1   7  -2   35.87    3.61
   1  -7   2   39.33    3.42
   1  -7   2   29.14    6.01
  -1   7  -2   34.32    4.25
  -1   7  -2   40.20    4.21
  -1   7  -2   31.10    3.26
   1  -7   3   33.53    3.33
   1  -7   3   41.03    7.57
  -1   7  -3   34.73    3.56
  -1   7  -3   31.20    4.39
  -1   7  -4  159.61    7.67
  -1   7  -4  154.20    9.71
   1  -7   4  145.95    7.27
   1  -7   4  157.51   15.53
  -1   7  -4  157.57    8.10
  -1   7  -5   60.97    4.78
   1  -7   5   48.69    9.17
  -1   7  -5   60.74    5.53
  -1   7  -5   56.31    5.98
   1  -7   5   56.64    4.87
   1  -7   6   20.79    3.20
   1  -7   6   22.74    6.63
  -1   7  -6   19.47    3.59
  -1   7  -6   20.96    3.20
  -1   7  -6   21.77    2.87
  -1   7  -6   21.84    3.50
  -1   7  -7   17.48    3.51
   1  -7   7   21.56    3.05
  -1   7  -7   19.13    3.11
  -1   7  -7   19.73    3.18
   1  -7   7   20.06    3.21
  -1   7  -8   52.69    4.77
  -1   7  -8   82.62    6.81
  -1   7  -9   -0.02    1.14
  -1   7  -9   -0.54    1.04
  -1   7 -10    0.06    1.02
  -1   7 -10    0.37    0.63
  -1   7 -10   -0.42    0.86
  -1   6  12   28.12    2.72
   1  -6 -12   22.84    2.04
  -1   6  12   25.40    2.93
  -1   6  11   45.88    4.11
   1  -6 -11   47.21    3.84
   1  -6 -11   43.26    3.46
  -1   6  11   45.23    4.67
  -1   6  10   71.87    5.72
   1  -6 -10   70.16    4.88
   1  -6 -10   76.20    5.53
  -1   6  10   76.30    6.68
   1  -6  -9    0.70    1.11
  -1   6   9    0.61    1.07
   1  -6  -9    0.20    0.88
  -1   6   9    0.41    1.35
   1  -6  -8   61.02    5.29
  -1   6   8   53.84    5.12
  -1   6   8   53.28    5.76
   1  -6  -8   56.86    4.63
  -1   6   8   53.28    5.16
   1  -6  -8   41.12    8.72
  -1   6   8   59.12    5.78
  -1   6   7    2.08    1.15
  -1   6   7    0.73    0.97
  -1   6   7    1.75    1.39
   1  -6  -7    0.83    0.82
   1  -6  -7    0.34    1.10
   1  -6  -6  272.68   20.30
  -1   6   6  290.11   24.72
  -1   6   6  270.28   11.66
   1  -6  -6  287.42   10.60
  -1   6   6  280.47    9.36
  -1   6   6  280.09   10.50
  -1   6   6  259.13   10.12
   1  -6  -6  266.16    9.02
  -1   6   6  280.67   11.54
   1  -6  -5  742.67   14.10
  -1   6   5  751.83   16.13
  -1   6   5  740.80   16.07
  -1   6   5  735.66   17.27
   1  -6  -5  754.34   31.31
   1  -6  -5  806.55   16.56
  -1   6   5  710.89   14.51
  -1   6   5  727.76   18.28
  -1   6   5  696.45   36.54
   1  -6  -4  288.58    9.38
  -1   6   4  282.60    9.49
  -1   6   4  280.67   21.99
  -1   6   4  263.10    8.53
   1  -6  -4  285.99   18.09
   1  -6  -4  273.20    8.10
  -1   6   4  276.25   10.70
  -1   6   3  565.60   12.73
   1  -6  -3  518.36   22.83
   1  -6  -3  571.02   12.63
   1  -6  -3  536.50   10.87
  -1   6   3  569.98   12.27
  -1   6   3  550.95   14.55
  -1   6   2  124.31    5.71
  -1   6   2  121.07    5.58
  -1   6   2  123.00    6.67
   1  -6  -2  125.64    5.60
   1  -6  -1   74.87    7.76
  -1   6   1   76.47    5.15
  -1   6   1   82.70    4.55
  -1   6   0   97.66    5.79
  -1   6   0  100.92    5.11
   1  -6   0   99.74    8.91
  -1   6  -1  376.94    9.90
  -1   6  -1  348.39   10.93
   1  -6   1  337.80   17.00
   1  -6   2 1686.38   40.43
  -1   6  -2 1664.38   24.65
  -1   6  -2 1670.51   27.20
   1  -6   2 1633.58   20.06
  -1   6  -2 1687.02   22.44
   1  -6   3   14.69    4.17
   1  -6   3   16.94    2.27
  -1   6  -3   16.26    2.95
  -1   6  -3   11.54    1.97
   1  -6   4  472.13   24.65
   1  -6   4  488.83   12.49
  -1   6  -4  476.23   15.83
   1  -6   5   70.92    5.16
  -1   6  -5   84.31    6.93
  -1   6  -5   82.70    6.02
   1  -6   5   81.67    5.58
  -1   6  -5   80.61    5.40
   1  -6   5   70.74   10.45
   1  -6   6   72.01    5.55
   1  -6   6   58.72    4.99
  -1   6  -6   53.46    4.81
   1  -6   6   60.53   10.40
  -1   6  -6   58.84    5.93
  -1   6  -6   68.63    5.89
  -1   6  -6   60.08    4.77
   1  -6   7    1.11    1.39
  -1   6  -7    3.28    1.29
   1  -6   7    1.03    1.17
  -1   6  -7    3.21    1.44
  -1   6  -7    3.28    1.45
   1  -6   7   -0.51    3.52
  -1   6  -7    0.99    1.31
   1  -6   8    5.41    1.83
  -1   6  -8    5.84    1.99
  -1   6  -8    3.95    1.49
  -1   6  -9    0.11    0.91
   1  -6   9    0.04    1.20
  -1   6  -9    1.18    1.17
  -1   6 -10   -0.23    1.19
  -1   6 -10    0.54    0.87
  -1   6 -10    0.35    0.79
  -1   6 -11    3.45    1.03
  -1   6 -11    1.54    0.87
  -1   6 -11    2.85    0.98
  -1   5  12   14.35    2.22
   1  -5 -12   14.19    1.83
  -1   5  12   13.32    2.38
  -1   5  11   14.99    2.62
  -1   5  11   14.15    2.90
   1  -5 -11   11.63    1.99
   1  -5 -11   13.06    2.15
   1  -5 -10   61.98    4.83
  -1   5  10   59.82    5.41
   1  -5 -10   66.43    5.23
  -1   5  10   62.30    5.60
  -1   5  10   66.28    5.39
   1  -5  -9  153.07    7.69
  -1   5   9  160.02    8.88
   1  -5  -9  167.64    8.59
  -1   5   9  150.66    8.79
  -1   5   9  144.07    8.16
  -1   5   8   15.87    2.83
  -1   5   8   11.08    2.68
   1  -5  -8   16.68    5.93
  -1   5   8   14.59    2.67
   1  -5  -8   18.33    2.98
  -1   5   8   14.82    2.58
   1  -5  -8   14.91    2.40
   1  -5  -8   15.22    2.37
  -1   5   7    2.68    1.47
   1  -5  -7    1.99    1.42
   1  -5  -7    2.24    0.97
   1  -5  -7    1.17    2.51
   1  -5  -7    3.25    1.33
  -1   5   7    0.13    1.29
  -1   5   7    1.09    1.23
  -1   5   6 1468.78   25.88
  -1   5   6 1519.75   23.53
   1  -5  -6 1596.13   21.42
  -1   5   6 1533.82   53.03
   1  -5  -6 1568.03   45.58
  -1   5   6 1508.42   23.56
   1  -5  -6 1545.09   21.06
   1  -5  -5 1419.20   40.03
  -1   5   5 1368.29   20.61
  -1   5   5 1353.00   23.26
  -1   5   5 1299.45   46.49
   1  -5  -5 1393.81   18.54
  -1   5   5 1414.19   21.29
  -1   5   4 1969.71   23.53
  -1   5   4 1669.37   36.78
  -1   5   4 1759.06   50.62
   1  -5  -4 1905.84   42.83
  -1   5   4 1957.29   22.77
  -1   5   3  926.28   34.66
  -1   5   3  992.57   26.09
   1  -5  -3  925.58   27.82
   1  -5  -2  163.18   10.91
  -1   5   2  181.96   10.54
  -1   5   1  452.05   16.52
   1  -5   0    0.36    1.38
   1  -5   1  196.04   11.60
   1  -5   2 1846.37   37.76
   1  -5   3 1610.70   38.56
  -1   5  -3 1642.55   25.88
   1  -5   4  122.32   11.70
  -1   5  -4  121.68    6.02
   1  -5   4  128.19    6.00
  -1   5  -4  127.88    7.62
   1  -5   5    7.59    1.70
  -1   5  -5   10.95    2.53
   1  -5   5   12.98    2.21
   1  -5   5   10.62    4.26
  -1   5  -5    8.10    1.73
   1  -5   6   59.28    4.90
   1  -5   6   56.64    9.63
   1  -5   6   53.07    4.61
  -1   5  -6   52.24    5.22
  -1   5  -6   51.19    4.50
  -1   5  -6   53.81    4.33
  -1   5  -6   53.73    4.96
  -1   5  -7    6.24    1.78
   1  -5   7   11.41    2.33
   1  -5   7    9.58    2.30
   1  -5   7    6.17    3.85
  -1   5  -7    9.00    2.43
  -1   5  -7    7.52    1.84
  -1   5  -8  403.66   12.09
   1  -5   8  352.25   26.36
  -1   5  -8  368.82   12.95
  -1   5  -8  361.74   14.22
   1  -5   8  406.09   13.93
  -1   5  -9   41.02    4.71
  -1   5  -9   39.05    4.19
   1  -5   9   40.02    4.27
  -1   5 -10    2.36    1.43
  -1   5 -10    0.77    0.82
  -1   5 -10    0.14    0.89
  -1   5 -11    3.82    1.34
  -1   5 -11    4.83    1.39
  -1   5 -11    1.05    0.82
  -1   5 -12    0.65    0.52
   1  -4 -12   13.57    1.88
  -1   4  12   12.11    2.00
  -1   4  12   15.80    2.44
  -1   4  12   12.12    2.38
  -1   4  11   -0.08    1.26
   1  -4 -11    2.42    1.19
  -1   4  11    1.39    1.31
   1  -4 -11    0.18    0.78
  -1   4  11    0.88    1.15
  -1   4  10  173.22    9.36
   1  -4 -10  187.03    8.72
   1  -4 -10  170.55    8.13
  -1   4  10  181.65    9.58
  -1   4  10  182.33    9.65
   1  -4  -9  142.96    7.86
   1  -4  -9  138.29    7.37
   1  -4  -9  148.33   16.45
  -1   4   9  154.88    9.01
  -1   4   9  149.56    8.70
  -1   4   9  142.62    8.45
   1  -4  -9  144.30    7.02
   1  -4  -8  395.90   11.51
  -1   4   8  378.03   13.48
   1  -4  -8  380.29   11.84
  -1   4   8  372.88   13.18
   1  -4  -8  386.30   25.24
  -1   4   8  383.07   13.34
  -1   4   7  407.68   12.81
  -1   4   7  410.23   24.64
   1  -4  -7  397.23   24.79
   1  -4  -7  415.39   24.15
  -1   4   7  394.33   12.59
   1  -4  -7  417.95   11.23
   1  -4  -7  405.25   11.43
  -1   4   7  385.30   13.45
   1  -4  -6 1349.05   18.91
   1  -4  -6 1342.71   40.94
   1  -4  -6 1345.00   19.33
  -1   4   6 1263.79   44.81
  -1   4   6 1261.72   22.58
  -1   4   6 1398.26   41.07
  -1   4   6 1343.91   21.53
  -1   4   6 1352.36   21.69
   1  -4  -6 1423.17   41.36
  -1   4   5  385.84   10.53
  -1   4   5  371.86   22.61
  -1   4   5  430.71   20.53
  -1   4   5  397.98   10.87
   1  -4  -5  395.20    9.52
   1  -4  -5  378.95   19.14
   1  -4  -5  380.28   19.61
  -1   4   4 1326.68   39.71
   1  -4  -4 1420.56   34.43
  -1   4   3    3.47    2.49
   1  -4  -3    1.41    1.78
  -1   4   3    2.33    1.50
  -1   4   2  284.83   16.41
  -1   4   2  303.50   13.07
   1  -4  -2  275.99   12.90
   1  -4  -1  735.24   19.38
  -1   4   1  805.67   20.13
  -1   4   0 1439.79   13.00
   1  -4   0 1463.83   27.07
   1  -4   1 2942.48   39.38
  -1   4  -1 2788.25   23.35
  -1   4  -2  334.35   10.89
   1  -4   2  318.96   14.08
  -1   4  -3 2361.95   35.51
   1  -4   3 2146.91   40.49
  -1   4  -4  102.04    8.75
   1  -4   4   88.48    9.17
  -1   4  -5    2.66    1.33
  -1   4  -5    0.91    0.67
   1  -4   5    0.20    0.74
   1  -4   5    0.54    2.09
  -1   4  -5    1.23    0.75
  -1   4  -6    1.74    1.19
   1  -4   6    1.78    0.99
  -1   4  -6    2.21    1.44
  -1   4  -6   -0.34    0.71
  -1   4  -6    2.98    1.23
  -1   4  -6   -0.14    1.14
   1  -4   6    0.97    2.35
   1  -4   6    1.12    1.01
  -1   4  -7    1.50    1.17
   1  -4   7    0.41    1.07
  -1   4  -7    3.71    1.34
   1  -4   7    0.85    0.96
  -1   4  -7    2.05    1.30
   1  -4   7   -0.52    3.08
  -1   4  -8   34.63    8.09
  -1   4  -8   39.81    3.88
  -1   4  -8   41.11    4.64
   1  -4   8   42.37    4.68
   1  -4   8   40.37    8.82
  -1   4  -8   39.01    4.27
  -1   4  -9   84.86    5.58
  -1   4  -9   74.90    6.23
  -1   4  -9   79.08    6.07
   1  -4   9   84.69    6.32
  -1   4 -10   15.61    2.63
  -1   4 -10   15.54    3.24
   1  -4  10   18.42    2.93
  -1   4 -11    3.78    1.57
  -1   4 -11    3.80    1.29
  -1   4 -11    4.90    1.48
  -1   4 -12    2.37    0.94
  -1   4 -12    4.00    1.11
  -1   3  13    0.18    0.54
  -1   3  12    0.27    1.04
  -1   3  12    1.73    1.20
   1  -3 -12    2.44    0.88
  -1   3  12    2.84    1.25
  -1   3  12   -0.82    1.10
  -1   3  11    3.50    1.33
  -1   3  11    2.83    1.71
   1  -3 -11    2.26    1.14
  -1   3  11    0.93    1.17
   1  -3 -11    3.44    1.35
   1  -3 -10   83.36    5.72
  -1   3  10   72.99    6.45
  -1   3  10   81.58    6.57
   1  -3 -10   78.42    5.68
  -1   3  10   85.85    6.77
  -1   3   9 1172.15   24.39
  -1   3   9 1050.37   46.86
   1  -3  -9 1070.80   42.79
   1  -3  -9 1055.98   47.22
   1  -3  -9 1117.00   21.21
  -1   3   9 1159.31   24.29
  -1   3   8  332.09   12.28
   1  -3  -8  315.44   10.71
  -1   3   8  366.93   25.76
  -1   3   8  320.40   12.30
   1  -3  -8  312.99   10.22
   1  -3  -8  336.06   22.61
   1  -3  -8  324.21   24.49
   1  -3  -7 1404.44   46.42
  -1   3   7 1406.67   23.42
   1  -3  -7 1387.46   20.20
   1  -3  -7 1435.48   21.19
  -1   3   7 1394.41   23.47
   1  -3  -7 1493.71   44.06
   1  -3  -6  460.70   11.08
   1  -3  -6  458.28   23.32
  -1   3   6  454.30   12.21
  -1   3   6  441.45   24.15
  -1   3   6  468.98   12.37
  -1   3   6  464.29   23.65
   1  -3  -6  473.89   22.76
  -1   3   5  523.18   22.42
  -1   3   5  521.58   24.04
   1  -3  -5  517.35   22.02
   1  -3  -5  538.82   22.03
  -1   3   4   98.24    8.59
   1  -3  -4   96.17    8.47
   1  -3  -4   87.01    7.86
  -1   3   4   97.99    9.67
   1  -3  -3 1342.84   28.21
  -1   3   3 1310.08   32.36
   1  -3  -3 1271.49   25.50
  -1   3   2   38.59    5.37
  -1   3   2   38.36    4.45
   1  -3  -2   32.35    3.95
   1  -3  -2   37.06    3.64
   1  -3  -1 1848.37   26.92
  -1   3   1 1824.82   34.94
   1  -3   0  884.91   16.71
  -1   3   0  880.35    7.59
   1  -3   1 4955.80   44.52
  -1   3  -1 4496.93   26.00
   1  -3   2   13.99    2.75
  -1   3  -2   13.83    2.06
   1  -3   3  689.32   20.75
  -1   3  -3  677.80   18.23
  -1   3  -4   33.28    4.88
   1  -3   4   31.38    5.41
  -1   3  -5    9.28    3.60
   1  -3   5    9.40    3.71
   1  -3   6  172.74    7.42
   1  -3   6  176.36    7.89
   1  -3   6  172.77   14.63
  -1   3  -6  180.14    7.60
  -1   3  -6  189.02    7.52
  -1   3  -6  186.50   14.82
  -1   3  -6  171.40    8.27
   1  -3   7  110.78    6.54
  -1   3  -7  114.24    6.60
  -1   3  -7  115.80   13.06
  -1   3  -7   96.09    6.62
   1  -3   7  123.91    7.32
  -1   3  -7  119.86    6.35
   1  -3   7  107.42   12.89
   1  -3   8    2.05    1.42
   1  -3   8    0.65    2.35
  -1   3  -8    4.24    1.46
  -1   3  -8    1.34    0.94
  -1   3  -9   15.81    5.70
   1  -3   9   18.91    6.61
   1  -3   9   20.14    6.87
  -1   3  -9   10.44    2.13
   1  -3   9   13.14    2.54
  -1   3  -9   10.00    2.29
   1  -3  10   46.70    4.73
  -1   3 -10   49.18    4.75
  -1   3 -10   54.70    5.72
  -1   3 -11    5.50    1.68
  -1   3 -11    1.79    1.21
  -1   3 -12    8.84    1.81
  -1   3 -12    6.42    1.39
  -1   3 -13    1.36    0.68
  -1   2  13    0.96    0.63
  -1   2  13    0.88    0.73
  -1   2  12    4.58    1.38
  -1   2  12    5.62    1.70
   1  -2 -12    5.29    1.25
  -1   2  12    5.23    1.67
  -1   2  11   23.43    3.49
  -1   2  11   24.02    3.43
   1  -2 -11   21.79    2.95
  -1   2  11   19.28    3.40
   1  -2 -10   65.42    5.26
  -1   2  10   61.91    5.80
  -1   2  10   68.69    6.09
  -1   2   9  175.03    9.63
   1  -2  -9  175.77   19.54
  -1   2   9  179.74    9.62
  -1   2   9  167.39   19.35
   1  -2  -9  168.91    8.33
   1  -2  -9  147.29   15.67
   1  -2  -8   48.30    3.99
   1  -2  -8   47.55    8.44
  -1   2   8   48.22    4.81
   1  -2  -8   48.07    9.69
  -1   2   8   49.64    4.88
  -1   2   8   53.94   10.26
   1  -2  -8   46.61    4.22
   1  -2  -7  316.19   19.70
   1  -2  -7  289.12   21.01
   1  -2  -7  281.90    9.33
  -1   2   7  288.81   21.23
  -1   2   7  301.03   10.78
  -1   2   7  282.74   10.57
  -1   2   6  659.74   28.65
  -1   2   6  672.82   14.65
   1  -2  -6  641.03   27.86
   1  -2  -6  665.29   13.07
  -1   2   6  675.19   26.96
  -1   2   6  699.65   15.03
   1  -2  -6  666.49   25.98
   1  -2  -5   11.91    3.34
  -1   2   5   13.51    3.73
  -1   2   5   12.20    3.93
   1  -2  -5   10.40    3.42
   1  -2  -4 2855.25   42.96
  -1   2   4 2706.35   43.93
  -1   2   4 2838.99   45.76
   1  -2  -4 2636.49   42.32
  -1   2   3  646.97   18.98
   1  -2  -3  649.72   18.26
   1  -2  -3  615.52   17.31
  -1   2   3  639.82   19.29
  -1   2   2 4439.65   46.95
   1  -2  -2 4374.17   37.58
  -1   2   2 4505.72   44.48
  -1   2   1 3705.58   41.65
  -1   2   1 3757.66   37.19
   1  -2  -1 3751.58   25.45
   1  -2  -1 3703.43   32.80
   1  -2   1 2801.03   28.47
  -1   2  -1 2785.01   17.33
  -1   2  -3   24.21    3.35
   1  -2   3   44.91    5.01
  -1   2  -4  702.56   21.35
   1  -2   4  685.32   21.82
   1  -2   5  420.32   19.41
  -1   2  -5  468.48   13.49
  -1   2  -5  470.90   20.17
  -1   2  -6  468.28   11.60
  -1   2  -6  464.26   22.94
   1  -2   6  472.52   11.58
   1  -2   6  447.95   22.32
   1  -2   7  402.17   12.56
   1  -2   7  379.97   21.61
  -1   2  -7  393.76   11.30
  -1   2  -7  383.37   23.25
  -1   2  -7  395.99   11.72
   1  -2   7  364.27   22.50
   1  -2   8  231.95   18.04
   1  -2   8  234.63   10.51
  -1   2  -8  241.20    9.26
  -1   2  -8  235.89    9.70
   1  -2   8  247.42   10.18
   1  -2   8  216.00   19.14
  -1   2  -8  234.98   20.16
  -1   2  -9   13.46    2.44
   1  -2   9   12.58    2.57
   1  -2   9    4.43    3.20
  -1   2  -9    8.11    3.12
   1  -2  10  156.54    8.83
  -1   2 -10  149.61    8.12
  -1   2 -10  141.47    8.29
  -1   2 -11   12.95    2.31
  -1   2 -11   14.70    2.59
   1  -2  11   14.69    2.64
  -1   2 -12    8.56    1.82
  -1   2 -12    6.26    1.51
  -1   2 -13   -0.01    0.56
   1  -1 -13    1.57    0.62
  -1   1  13    0.15    0.63
   1  -1 -12   13.67    2.07
  -1   1  12   15.22    2.37
  -1   1  12    6.92    1.94
  -1   1  12   15.03    2.49
  -1   1  11   21.21    3.41
  -1   1  11   24.82    3.48
   1  -1 -11   22.84    3.08
  -1   1  11   18.45    3.32
  -1   1  10  163.25    9.48
  -1   1  10  161.94    9.38
   1  -1 -10  169.43    8.50
   1  -1  -9  127.77    7.23
   1  -1  -9  115.24   15.90
  -1   1   9  126.18    8.12
  -1   1   9  119.96    8.17
  -1   1   9  125.90   17.03
   1  -1  -9  118.71   13.63
   1  -1  -8  532.23   31.61
   1  -1  -8  501.89   13.51
  -1   1   8  496.77   15.36
  -1   1   8  517.07   15.34
   1  -1  -8  540.46   27.17
   1  -1  -8  534.21   13.21
  -1   1   8  507.69   31.62
  -1   1   7   23.01    3.00
   1  -1  -7   14.42    2.10
   1  -1  -7   16.60    4.31
   1  -1  -7   25.60    2.90
   1  -1  -7   22.01    6.25
  -1   1   7   18.56    5.65
  -1   1   7   22.94    3.16
   1  -1  -6  206.80   15.80
  -1   1   6  226.03    8.05
  -1   1   6  170.12   12.48
   1  -1  -6  166.59   12.51
  -1   1   6  187.92   15.86
   1  -1  -6  180.36    6.77
  -1   1   6  179.28    7.62
  -1   1   6  189.52    7.89
  -1   1   5 1026.19   32.64
   1  -1  -5  977.18   27.43
  -1   1   5  986.12   26.72
   1  -1  -5  946.30   29.74
  -1   1   4  896.43   22.28
   1  -1  -4  927.87   25.33
  -1   1   4  937.28   26.99
   1  -1  -4  930.88   23.64
   1  -1  -3 5072.73   50.15
   1  -1  -3 5114.07   48.69
  -1   1   3 4947.85   52.63
   1  -1  -2 1925.26   25.53
   1  -1  -2 1935.94   25.23
  -1   1   2 1981.96   28.14
  -1   1   2 1911.24   24.00
   1  -1  -1  460.24    9.24
   1  -1  -1  468.74   10.39
  -1   1   1  491.85   11.26
  -1   1   1  479.80   11.91
  -1   1   0 3819.91   31.51
  -1   1  -1  345.28    9.55
  -1   1  -1  328.47    6.17
   1  -1   1  328.04    7.80
  -1   1  -2 2639.02   26.35
   1  -1   2 2699.00   28.12
   1  -1   3 7560.80   58.30
  -1   1  -4 1504.09   20.37
  -1   1  -4 1460.99   30.28
  -1   1  -5 1898.51   27.49
  -1   1  -5 1847.31   39.38
   1  -1   5 1801.96   38.16
   1  -1   6 1188.02   35.44
  -1   1  -6 1166.96   35.79
   1  -1   6 1136.77   33.29
  -1   1  -6 1230.29   26.04
  -1   1  -7  762.53   15.37
   1  -1   7  692.16   30.29
  -1   1  -7  692.61   31.32
  -1   1  -7  759.58   15.60
   1  -1   7  698.55   14.83
   1  -1   7  805.04   16.83
   1  -1   7  742.38   29.53
  -1   1  -8   12.31    4.73
  -1   1  -8   20.31    2.85
   1  -1   8   12.91    4.25
   1  -1   8   15.88    5.27
   1  -1   8   15.17    2.45
  -1   1  -8   15.42    2.52
   1  -1   9  166.93    8.84
  -1   1  -9  165.62   18.55
   1  -1   9  166.33   18.10
  -1   1  -9  171.77    8.54
  -1   1 -10   -1.58    2.41
   1  -1  10   -5.94    1.99
   1  -1  10    7.54    4.13
  -1   1 -10    1.42    1.06
  -1   1 -10    4.27    1.70
  -1   1 -11   30.94    3.78
  -1   1 -11   32.70    3.76
   1  -1  11   31.76    3.94
  -1   1 -12   26.05    3.16
  -1   1 -12   22.81    2.84
  -1   1 -13    9.58    1.63
  -1   0  13    2.76    0.98
  -1   0  12   45.69    4.15
  -1   0  12   37.35    3.92
   1   0 -12   44.93    3.62
  -1   0  11   18.08    2.90
  -1   0  11   16.14    3.00
   1   0 -11   15.31    2.56
  -1   0  10   65.39    5.96
  -1   0  10   74.42    6.44
   1   0 -10   58.55    5.08
  -1   0   9   24.64    3.85
   1   0  -9   30.30    8.58
  -1   0   9   23.17    3.60
   1   0  -9   26.54    3.42
  -1   0   9   22.34    7.69
   1   0  -8  135.09    7.22
  -1   0   8  139.50    8.16
   1   0  -8  155.36   14.26
   1   0  -8  136.49   16.27
   1   0  -8  150.05    7.11
  -1   0   8  150.29   17.38
  -1   0   8  150.58    8.59
  -1   0   7  247.14    9.85
  -1   0   7  248.99    9.71
  -1   0   7  289.77   22.64
  -1   0   7  226.31    9.94
   1   0  -7  274.87   20.78
   1   0  -7  241.62   16.37
  -1   0   6 2044.26   24.92
  -1   0   6 1998.57   25.43
   1   0  -6 2025.57   49.54
  -1   0   6 2085.48   26.56
  -1   0   6 2101.68   54.70
  -1   0   5 1154.82   36.35
   1   0  -5 1103.87   28.65
  -1   0   5 1150.56   26.58
   1   0  -5 1080.37   32.04
   1   0  -4 1267.14   27.20
   1   0  -4 1329.76   30.96
  -1   0   4 1283.35   23.53
  -1   0   4 1306.06   33.92
  -1   0   3 2961.00   29.22
  -1   0   3 2935.01   41.01
  -1   0   2 1495.50   25.39
  -1   0   2 1488.20   15.20
   1   0  -1    6.45    1.47
  -1   0   1    4.29    1.19
  -1   0   0   41.35    2.75
  -1   0  -1 1500.16   15.70
   1   0   1 1511.83   11.55
  -1   0  -3 2651.38   23.60
  -1   0  -3 2647.02   33.94
   1   0   3 2628.84   31.09
  -1   0  -4  281.45   13.17
   1   0   4  287.12   12.37
   1   0   4  279.35   12.64
  -1   0  -4  281.89    9.49
  -1   0  -5   16.77    2.83
   1   0   5   21.45    4.12
   1   0   5   16.08    3.53
  -1   0  -5   23.44    4.65
  -1   0  -6  791.03   21.64
  -1   0  -6  753.16   28.61
   1   0   6  749.23   26.69
   1   0   6  790.21   27.21
   1   0   7  173.28   14.39
  -1   0  -7  174.92    7.27
  -1   0  -7  131.18   10.01
   1   0   7  141.95    6.59
  -1   0  -7  174.27    7.37
  -1   0  -7  163.29   14.95
  -1   0  -8  221.22    8.99
  -1   0  -8  227.80   19.80
   1   0   8  245.47   19.88
   1   0   8  215.23    8.92
   1   0   8  231.49   18.17
   1   0   8  203.45    8.77
  -1   0  -9   90.60    6.07
  -1   0  -9   91.42   13.84
   1   0   9   82.66   12.85
   1   0   9   92.98    6.46
  -1   0  -9   89.00    6.09
  -1   0 -10  307.07   11.57
   1   0  10  266.39   23.60
   1   0  10  292.26   12.03
  -1   0 -10  284.16   25.89
  -1   0 -10  294.74   11.26
   1   0  11    8.45    2.03
  -1   0 -11    9.95    2.16
   1   0  11    5.12    2.08
  -1   0 -11    6.00    2.03
  -1   0 -12    0.86    0.86
   1   0  12   -0.10    1.07
  -1   0 -12    0.97    0.90
  -1   0 -13    3.46    1.12
  -1   0 -13    1.14    0.59
  -1  -1  12    0.04    0.83
   1   1 -12   -0.49    0.87
  -1  -1  12    0.20    0.84
  -1  -1  11  124.99    6.96
   1   1 -11  122.20    6.73
  -1  -1  11  118.26    7.50
  -1  -1  10  120.56    7.78
  -1  -1  10  123.19    8.13
   1   1 -10  130.29    7.38
  -1  -1   9    3.02    1.78
  -1  -1   9   -0.29    1.18
   1   1  -9    1.59    1.32
  -1  -1   8    1.69    2.31
  -1  -1   8    5.00    1.78
   1   1  -8    6.47    3.33
  -1  -1   8    4.41    1.74
  -1  -1   8    4.68    1.67
   1   1  -8    6.82    4.43
   1   1  -8    6.50    1.60
  -1  -1   7   -0.29    1.33
   1   1  -7    0.64    0.83
  -1  -1   7    1.71    1.10
  -1  -1   7    1.01    0.94
   1   1  -7    2.28    2.91
   1   1  -7    2.53    2.20
  -1  -1   7    0.32    1.04
  -1  -1   6   53.39    4.42
  -1  -1   6   54.29    4.34
   1   1  -6   63.40    9.07
   1   1  -6   55.36    7.23
  -1  -1   6   55.93    9.47
   1   1  -5  211.86   14.58
  -1  -1   5  220.49   11.27
   1   1  -5  212.10   12.76
  -1  -1   5  210.09   16.37
  -1  -1   5  198.31   14.72
  -1  -1   4  944.62   20.00
   1   1  -4  981.24   27.73
  -1  -1   4  941.15   28.24
   1   1  -3   18.53    3.37
  -1  -1   3   17.55    3.43
  -1  -1   2 1383.43   24.81
   1   1  -2 1515.94   26.06
   1   1  -1 3401.67   34.48
  -1  -1   1 3385.39   30.66
  -1  -1   0   79.63    3.41
   1   1   0   84.29    3.67
  -1  -1   0   79.86    3.24
   1   1   1  265.65    7.74
  -1  -1  -1  281.94    4.44
   1   1   2 2711.05   29.61
  -1  -1  -2 2765.82   24.56
   1   1   3  309.11   11.76
   1   1   3  273.26    9.20
  -1  -1  -3  285.53   11.58
  -1  -1  -3  307.10    9.55
   1   1   4   11.60    2.55
  -1  -1  -4    7.66    2.45
  -1  -1  -4    7.50    1.77
   1   1   4    6.63    2.13
   1   1   5  507.88   19.83
  -1  -1  -5  491.62   20.23
  -1  -1  -5  492.82   15.95
   1   1   6   14.59    3.79
  -1  -1  -6    3.33    1.69
  -1  -1  -6   17.83    4.56
  -1  -1  -7  150.98    6.67
  -1  -1  -7  148.00   11.09
   1   1   7  137.52   13.00
   1   1   7  129.33    6.17
   1   1   7  151.66   13.83
  -1  -1  -7  124.19    5.90
  -1  -1  -7  140.60   13.89
   1   1   8  310.48   21.80
   1   1   8  330.17   22.32
   1   1   8  289.88   10.13
  -1  -1  -8  294.25    9.55
  -1  -1  -8  315.96   17.75
  -1  -1  -8  304.33   22.78
  -1  -1  -8  302.31   10.24
  -1  -1  -8  301.53   10.08
   1   1   8  273.88   10.12
   1   1   9   32.99    3.86
  -1  -1  -9   37.60    9.04
  -1  -1  -9   28.57    3.49
   1   1   9   27.93    3.55
  -1  -1  -9   28.60    3.43
   1   1   9   27.12    7.22
   1   1  10   19.59    6.23
  -1  -1 -10   12.90    6.44
   1   1  10   17.55    3.06
  -1  -1 -10   17.21    2.84
  -1  -1 -10   17.25    2.78
   1   1  10   17.97    2.94
   1   1  11  275.83   11.62
   1   1  11  255.49   11.32
  -1  -1 -11  272.31   10.79
  -1  -1 -11  260.73   10.32
  -1  -1 -12   10.78    2.23
   1   1  12   12.11    2.49
  -1  -1 -12   11.47    2.02
  -1  -1 -13   24.97    2.75
  -1  -1 -13   18.39    2.01
  -1  -2  12    0.30    0.64
  -1  -2  12    0.53    0.63
  -1  -2  11   75.43    5.78
   1   2 -11   82.06    5.36
   1   2 -10    2.48    1.46
  -1  -2  10   -1.06    1.52
  -1  -2  10   -0.21    1.11
  -1  -2   9   25.62    3.86
  -1  -2   9   30.77    4.02
  -1  -2   9   24.73    8.15
   1   2  -9   24.31    7.77
   1   2  -9   30.56    3.40
  -1  -2   9   27.17    4.04
  -1  -2   8   57.54    5.41
   1   2  -8   56.50   10.39
  -1  -2   8   59.31    5.50
  -1  -2   8   51.51    5.23
  -1  -2   8   58.75   11.26
   1   2  -8   60.85    4.71
  -1  -2   7  158.82    8.43
  -1  -2   7  163.54    8.46
   1   2  -7  154.60   15.65
  -1  -2   7  170.52   17.71
   1   2  -7  161.33    7.30
   1   2  -7  161.56   13.38
  -1  -2   6   54.95    4.52
   1   2  -6   33.26    3.11
  -1  -2   6   66.68    4.65
  -1  -2   6   45.83    8.63
  -1  -2   6   49.72    4.38
   1   2  -6   46.40    6.73
   1   2  -6   50.19    8.36
  -1  -2   6   46.51    8.25
  -1  -2   5   92.85    7.56
   1   2  -5   93.84    9.99
  -1  -2   5   81.76    9.85
  -1  -2   4 1128.41   32.13
   1   2  -4 1108.85   30.38
  -1  -2   3 2027.00   37.90
   1   2  -3 2045.09   36.27
   1   2  -2 1415.75   27.03
  -1  -2   2 1311.16   26.38
   1   2  -1 4963.67   45.82
  -1  -2   1 4955.01   42.25
   1   2   0   21.22    2.78
  -1  -2   0   27.36    2.46
   1   2   1 1018.27   19.26
   1   2   2 1474.57   25.13
   1   2   2 1391.46   10.61
   1   2   3 2062.71   22.87
  -1  -2  -3 2184.64   29.59
  -1  -2  -4 2686.04   36.36
   1   2   4 2702.98   34.10
   1   2   4 2650.99   42.62
  -1  -2  -5 1860.85   39.87
   1   2   5 1878.66   40.40
   1   2   5 1935.80   35.45
  -1  -2  -5 1874.43   33.82
  -1  -2  -6  385.77   17.18
  -1  -2  -6  373.83   20.62
   1   2   6  411.35   18.87
   1   2   6  396.18   20.84
  -1  -2  -7  188.40    7.46
  -1  -2  -7  176.34   15.75
   1   2   7  191.05   14.63
   1   2   7  185.39    7.57
  -1  -2  -7  181.05    7.05
   1   2   7  181.37   15.83
  -1  -2  -7  184.64   13.11
   1   2   7  183.02    7.34
   1   2   8    2.95    1.19
  -1  -2  -8    3.15    1.19
   1   2   8    3.97    1.10
  -1  -2  -8    4.44    2.31
   1   2   8    0.13    1.67
  -1  -2  -8    4.36    1.42
   1   2   8    3.61    2.98
  -1  -2  -8    3.06    3.33
   1   2   9  397.99   27.25
   1   2   9  411.24   13.17
  -1  -2  -9  412.07   12.63
   1   2   9  431.26   13.80
   1   2   9  455.46   27.28
  -1  -2  -9  403.45   12.61
   1   2  10    2.67    1.59
   1   2  10    0.95    1.51
  -1  -2 -10   -0.04    1.20
   1   2  10   -0.61    1.47
   1   2  11  101.67    7.00
  -1  -2 -11  107.91    6.83
   1   2  11  109.33    7.31
   1   2  11   90.91    6.96
  -1  -2 -11  104.07    6.47
  -1  -2 -12   41.61    4.06
   1   2  12   39.04    4.03
  -1  -2 -12   40.63    3.66
  -1  -2 -13    2.23    0.81
  -1  -2 -13    3.42    1.24
  -1  -2 -13    0.45    0.73
  -1  -3  12    5.76    1.64
   1   3 -12   58.82    3.59
   1   3 -11   -0.11    0.78
  -1  -3  11    0.21    0.79
  -1  -3  11    0.23    0.71
   1   3 -10    6.64    1.98
  -1  -3  10    6.80    2.09
  -1  -3   9   28.94    3.99
  -1  -3   9   24.56    3.71
   1   3  -9   29.81    3.33
  -1  -3   9   32.27    3.97
   1   3  -8   78.14    5.38
  -1  -3   8   71.41    6.08
   1   3  -8   68.84    5.63
   1   3  -8   73.71   11.99
  -1  -3   8   72.64    6.13
  -1  -3   8   65.57   11.92
  -1  -3   7  282.04   22.50
  -1  -3   7  304.44   11.76
   1   3  -7  290.42   21.83
  -1  -3   7  287.22   23.49
  -1  -3   7  290.61   11.50
   1   3  -7  307.99   10.24
   1   3  -6  426.13   24.10
  -1  -3   6  406.05   24.49
  -1  -3   6  362.04   12.02
  -1  -3   6  380.49   24.81
  -1  -3   6  416.32   12.73
  -1  -3   6  379.59   11.35
  -1  -3   5  299.38    9.25
  -1  -3   5  316.10   19.61
  -1  -3   5  303.99    9.96
   1   3  -5  307.96   18.44
   1   3  -4 1722.25   39.29
  -1  -3   4 1709.67   41.04
  -1  -3   3  262.91   14.38
   1   3  -3  279.00   14.16
  -1  -3   2    9.31    2.69
   1   3  -2    4.15    1.99
   1   3  -1  129.51    8.09
  -1  -3   1  180.55    8.92
   1   3   0   18.51    3.34
  -1  -3   0   29.78    3.11
   1   3   1 1846.09   32.00
  -1  -3  -1 1860.52   21.00
   1   3   2 4051.54   49.62
   1   3   3  533.81   10.00
  -1  -3  -3  544.35   16.85
  -1  -3  -4  137.73    9.24
   1   3   4  122.79   10.15
   1   3   4  108.68    6.04
   1   3   5  510.59   16.32
   1   3   5  486.38   22.44
  -1  -3  -5  472.06   18.61
   1   3   6   96.52   11.20
   1   3   6  103.73    8.75
  -1  -3  -6   96.91    9.26
   1   3   7   69.05    8.43
   1   3   7   62.29    4.50
   1   3   7   57.92    4.26
  -1  -3  -7   61.63    8.14
  -1  -3  -7   69.21    4.43
   1   3   7   53.83    9.34
   1   3   7   63.49    5.14
  -1  -3  -7   61.14    4.20
  -1  -3  -7   62.79    4.35
  -1  -3  -8    0.93    0.87
  -1  -3  -8    0.97    1.72
   1   3   8    2.44    1.20
   1   3   8    1.45    2.47
   1   3   8    1.93    1.29
   1   3   8    4.03    1.40
  -1  -3  -8    3.12    1.34
  -1  -3  -8    1.41    0.79
   1   3   9  150.29    9.09
  -1  -3  -9  141.05    7.43
   1   3   9  143.99    8.08
  -1  -3  -9  153.13    7.30
  -1  -3  -9  130.96   13.77
  -1  -3  -9  147.69    7.58
   1   3   9  149.87    7.94
   1   3   9  133.96   16.65
   1   3  10  147.23    9.20
  -1  -3 -10  149.24    7.97
   1   3  10  154.73    8.64
   1   3  10  146.42    8.27
  -1  -3 -10  149.92    7.80
  -1  -3 -11   34.63    3.69
   1   3  11   35.48    4.11
   1   3  11   37.11    4.27
   1   3  11   36.76    4.51
  -1  -3 -11   33.88    3.83
   1   3  12   23.23    3.15
  -1  -3 -12   19.12    2.78
  -1  -3 -12   21.23    2.62
   1   3  13   -0.03    0.67
  -1  -3 -13    1.55    0.89
  -1  -3 -13    2.13    0.76
   1   4 -11    3.60    1.22
  -1  -4  11    0.37    0.62
  -1  -4  11    2.97    1.17
  -1  -4  10    7.11    1.93
  -1  -4   9   24.39    3.68
   1   4  -9   23.55    2.92
  -1  -4   9   23.90    3.55
   1   4  -9   19.92    2.99
   1   4  -8   16.77    5.69
   1   4  -8   17.76    3.00
   1   4  -8   24.49    3.15
  -1  -4   8   20.17    3.18
  -1  -4   8   23.47    3.69
  -1  -4   8   23.89    7.28
  -1  -4   7  281.18   11.52
   1   4  -7  275.08   10.01
  -1  -4   7  262.16   22.01
  -1  -4   7  276.54   11.26
   1   4  -7  251.41   20.54
  -1  -4   7  280.53   23.18
   1   4  -7  259.13   11.04
  -1  -4   7  264.17   10.64
  -1  -4   6    2.60    1.28
  -1  -4   6    2.88    2.52
  -1  -4   6    1.97    1.04
   1   4  -6   -1.61    1.90
   1   4  -6    1.12    0.82
  -1  -4   6    2.56    1.46
  -1  -4   6    2.29    2.84
   1   4  -5  897.19   32.38
  -1  -4   5  863.51   16.49
  -1  -4   5  885.68   34.02
  -1  -4   5  882.98   17.65
  -1  -4   4    6.93    1.45
   1   4  -4    7.17    3.06
  -1  -4   4    8.65    1.77
  -1  -4   4    8.48    1.71
  -1  -4   4   10.30    3.80
  -1  -4   3   38.21    5.89
   1   4  -3   38.18    5.55
  -1  -4   2 1533.56   32.80
   1   4  -2 1541.78   31.89
  -1  -4   1 1633.14   29.93
   1   4  -1 1549.27   30.05
  -1  -4   0  480.62   14.12
   1   4   0  409.98   17.46
  -1  -4  -1 1113.39   19.65
   1   4   1 1068.62   28.71
   1   4   2 6635.53   73.47
   1   4   3  679.51   24.91
   1   4   4  250.68    8.20
  -1  -4  -4  235.70   13.34
   1   4   4  233.62   15.77
   1   4   5  193.76   15.55
  -1  -4  -5  177.57   12.56
   1   4   6    2.76    1.21
  -1  -4  -6    3.46    1.23
  -1  -4  -6    0.70    1.56
  -1  -4  -6    1.10    0.88
   1   4   6    0.17    2.01
   1   4   6    0.97    0.97
  -1  -4  -6    0.98    0.58
   1   4   6    3.86    1.19
  -1  -4  -7   13.88    2.07
  -1  -4  -7   14.81    2.15
  -1  -4  -7   12.54    4.15
   1   4   7   24.74    2.96
   1   4   7   21.52    2.72
   1   4   7   10.01    5.22
   1   4   7   14.98    2.66
  -1  -4  -7   14.49    2.22
   1   4   8  307.95   11.05
   1   4   8  312.78   25.10
  -1  -4  -8  296.04   10.16
   1   4   8  300.46   10.56
  -1  -4  -8  317.12   20.89
   1   4   8  318.92   12.76
  -1  -4  -8  305.96   10.30
  -1  -4  -8  316.62   10.54
   1   4   9    1.13    1.16
   1   4   9    1.46    1.65
   1   4   9   -2.87    3.53
  -1  -4  -9    0.22    0.95
  -1  -4  -9    2.59    1.54
  -1  -4  -9    0.90    1.08
   1   4   9    2.97    1.76
  -1  -4 -10  103.39    6.42
   1   4  10  101.94    6.88
   1   4  10  114.71    7.50
   1   4  10   95.14    7.50
  -1  -4 -10  106.11    6.67
  -1  -4 -10  108.72    6.37
  -1  -4 -11    2.22    1.33
   1   4  11    2.03    1.27
   1   4  11    2.02    1.59
  -1  -4 -11    1.89    1.16
   1   4  12   16.27    2.57
  -1  -4 -12   18.96    2.48
  -1  -4 -12   17.35    2.59
   1   4  12   11.36    2.42
  -1  -4 -13   19.20    2.27
   1   5 -11   -0.31    0.66
  -1  -5  11    0.65    0.78
  -1  -5  10   13.27    2.35
  -1  -5   9    4.17    1.73
   1   5  -9    1.55    0.91
  -1  -5   9    3.23    1.63
   1   5  -8    0.35    1.00
  -1  -5   8   -1.05    1.21
   1   5  -8    0.19    1.24
   1   5  -7   -0.73    1.72
   1   5  -7   -0.01    1.25
   1   5  -7    1.81    1.17
  -1  -5   7    2.28    2.76
  -1  -5   7   -0.16    1.21
  -1  -5   7    0.21    1.20
  -1  -5   7    2.16    1.41
  -1  -5   7    3.96    4.10
  -1  -5   6   70.76   11.26
  -1  -5   6   76.15    5.73
  -1  -5   6   72.74    5.70
   1   5  -6   68.50    4.95
  -1  -5   6   78.39   11.81
  -1  -5   6   69.80    5.37
   1   5  -6   62.13    9.69
  -1  -5   5  133.56   14.09
  -1  -5   5  131.98    7.23
   1   5  -5  128.35    6.53
  -1  -5   5  149.61    7.60
   1   5  -5  150.00   13.54
  -1  -5   5  137.56    6.94
  -1  -5   4    5.04    1.45
  -1  -5   4    9.14    1.87
  -1  -5   4    7.93    1.72
  -1  -5   4    5.80    1.61
   1   5  -4    4.17    2.43
  -1  -5   4    6.16    1.58
  -1  -5   3   10.02    3.49
  -1  -5   3   17.58    2.27
  -1  -5   3   16.49    2.04
  -1  -5   3   18.31    2.32
   1   5  -3   13.28    3.43
   1   5  -2   35.98    5.30
  -1  -5   2   38.08    5.71
   1   5  -1  745.23   22.21
  -1  -5   1  783.22   23.10
  -1  -5   0 1066.33   24.33
   1   5   1  861.66   29.24
  -1  -5  -1  879.99   20.52
   1   5   2   21.45    5.03
  -1  -5  -2   27.61    3.70
   1   5   3  137.13   12.72
   1   5   4 2084.94   51.94
   1   5   5  154.50   15.14
  -1  -5  -5  170.05    6.92
  -1  -5  -5  164.98    6.29
   1   5   5  159.42    6.51
  -1  -5  -5  172.74    6.29
   1   5   5  163.78    7.80
  -1  -5  -6   29.87    3.31
   1   5   6   60.30    5.52
  -1  -5  -6   19.29    2.43
  -1  -5  -6   19.91    2.44
   1   5   6   61.73   11.11
   1   5   6   19.92    2.63
  -1  -5  -6   22.53    5.52
  -1  -5  -7  253.68    9.45
  -1  -5  -7  229.92   17.74
  -1  -5  -7  263.23    9.00
  -1  -5  -7  265.37    9.19
   1   5   7  252.36   22.42
   1   5   7  259.02    9.73
  -1  -5  -7  233.70    8.71
   1   5   7  248.85    9.30
   1   5   7  259.19   11.31
   1   5   8 1399.93   27.54
   1   5   8 1404.13   23.27
  -1  -5  -8 1435.20   22.58
   1   5   8 1407.72   24.31
  -1  -5  -8 1487.83   22.89
  -1  -5  -8 1446.95   23.49
  -1  -5  -8 1390.86   22.34
   1   5   8 1378.50   55.70
  -1  -5  -9  797.47   17.44
  -1  -5  -9  774.34   17.40
  -1  -5  -9  783.83   17.37
   1   5   9  774.50   21.36
  -1  -5  -9  819.66   18.14
   1   5   9  754.76   18.01
   1   5  10   70.59    6.59
   1   5  10   58.98    5.19
  -1  -5 -10   59.52    5.01
  -1  -5 -10   61.93    5.01
  -1  -5 -10   64.34    5.04
  -1  -5 -11    3.74    1.28
   1   5  11    6.30    1.84
   1   5  11    2.47    1.39
  -1  -5 -11    3.11    1.17
   1   5  12    4.67    1.50
  -1  -5 -12    3.11    1.21
   1   5  13   -0.19    0.93
  -1  -5 -13    0.47    0.52
   1   6 -10   11.37    2.22
  -1  -6  10   14.23    2.13
  -1  -6   9   11.28    2.31
  -1  -6   9    9.08    2.15
   1   6  -9   10.16    2.09
   1   6  -8    7.67    1.76
   1   6  -8    3.84    1.61
  -1  -6   8    8.00    2.11
  -1  -6   7   11.24    2.38
   1   6  -7   11.90    2.26
  -1  -6   7   11.28    2.45
   1   6  -7    7.37    2.12
  -1  -6   6  136.16    7.84
   1   6  -6  124.14    6.95
  -1  -6   6  120.41   14.74
   1   6  -6  114.37    8.07
  -1  -6   6  131.71    7.50
  -1  -6   6  129.87    7.43
  -1  -6   6  112.47   14.66
  -1  -6   5   23.17    6.11
  -1  -6   5   26.92    3.38
  -1  -6   5   26.66    3.43
  -1  -6   5   25.23    3.36
  -1  -6   5   22.22    6.24
   1   6  -5   21.73    5.44
   1   6  -5   21.90    2.91
  -1  -6   4    3.39    1.34
   1   6  -4    5.87    2.95
  -1  -6   4    2.95    1.32
  -1  -6   4    1.24    0.83
  -1  -6   4    2.05    1.24
  -1  -6   4    2.60    3.09
  -1  -6   3  143.79   13.03
  -1  -6   3  159.25    7.05
  -1  -6   3  150.82    6.66
  -1  -6   3  146.44    6.93
   1   6  -3  156.07   12.02
  -1  -6   2   30.39    2.87
  -1  -6   2   22.18    4.86
  -1  -6   2   25.68    2.79
  -1  -6   2   16.68    2.30
  -1  -6   2   26.93    2.73
   1   6  -2   21.14    2.72
   1   6  -2   27.74    4.74
   1   6  -1  161.35   10.98
  -1  -6   1  171.49   11.99
  -1  -6   1  178.03    6.56
   1   6   0  815.96   24.08
  -1  -6   0  848.18   24.81
  -1  -6  -1 1129.05   26.69
  -1  -6  -2  296.09   13.41
   1   6   2  292.53   19.66
  -1  -6  -3   34.34    4.69
   1   6   3   39.55    3.79
  -1  -6  -3   40.90    3.45
   1   6   3   31.08    7.20
  -1  -6  -3   36.29    2.88
   1   6   3   42.55    3.39
   1   6   4  122.94    5.93
  -1  -6  -4  117.06    5.26
   1   6   4  124.73    6.94
  -1  -6  -4  119.52    6.00
   1   6   4  106.15   12.85
   1   6   5   60.68   10.51
   1   6   5   61.49    4.37
  -1  -6  -5   68.17    4.72
  -1  -6  -5   73.83    4.40
  -1  -6  -5   68.50    4.33
   1   6   5   59.59    5.11
  -1  -6  -6  509.65   12.12
   1   6   6  494.50   12.81
   1   6   6  473.77   15.14
  -1  -6  -6  532.57   12.63
  -1  -6  -6  511.23   13.44
   1   6   6  522.30   32.57
   1   6   7  137.53    8.68
  -1  -6  -7  139.06    6.91
  -1  -6  -7  134.80    6.69
  -1  -6  -7  134.66    7.30
   1   6   7  131.54    6.99
   1   6   7  124.40   17.20
  -1  -6  -8  557.77   14.37
   1   6   8  535.10   36.62
   1   6   8  539.36   17.78
   1   6   8  525.91   14.56
  -1  -6  -8  552.63   15.23
  -1  -6  -8  549.87   14.15
  -1  -6  -9  107.73    6.57
   1   6   9  109.53    8.24
  -1  -6  -9  108.92    6.57
  -1  -6  -9  109.98    6.96
   1   6   9  104.85    6.76
   1   6  10    6.74    2.35
  -1  -6 -10    9.20    2.11
   1   6  10    9.33    2.14
  -1  -6 -10    6.69    1.97
  -1  -6 -10    9.54    2.08
   1   6  11   17.79    3.23
  -1  -6 -11   21.88    2.84
   1   6  11   21.40    3.02
  -1  -6 -11   24.16    2.99
  -1  -6 -12    0.86    0.75
   1   6  12    0.62    0.73
   1   6  12    0.57    1.06
  -1  -6 -13    4.12    0.99
   1   7 -10    0.83    0.55
   1   7  -9    5.76    1.54
  -1  -7   9    4.62    1.34
   1   7  -8   28.11    3.06
  -1  -7   8   28.90    3.37
   1   7  -8   23.30    3.40
   1   7  -7    7.00    1.87
   1   7  -7    2.67    1.30
  -1  -7   7    5.14    1.72
  -1  -7   7    6.57    1.88
   1   7  -6   11.19    2.73
  -1  -7   6   15.32    2.63
   1   7  -6   13.75    2.45
  -1  -7   6   11.44    2.47
  -1  -7   5    8.91    2.14
  -1  -7   5    8.38    2.04
  -1  -7   5    8.66    2.13
   1   7  -5    7.18    1.93
  -1  -7   5    1.70    2.69
   1   7  -5   10.01    2.62
  -1  -7   4    0.41    1.05
  -1  -7   4    0.97    1.05
  -1  -7   4   -0.17    1.00
   1   7  -4   -0.37    1.21
  -1  -7   3  213.39   16.98
  -1  -7   3  219.82    8.63
  -1  -7   3  214.64    8.79
  -1  -7   3  224.71    8.77
  -1  -7   2  298.36    9.56
  -1  -7   2  285.20   18.35
  -1  -7   2  299.49    9.85
  -1  -7   2  300.26    9.62
   1   7  -2  299.13   10.97
  -1  -7   2  284.22   10.07
  -1  -7   1  130.07    6.29
  -1  -7   1  127.95    6.10
  -1  -7   1  130.99    5.99
   1   7  -1  133.19    7.20
  -1  -7   1  143.65   12.16
  -1  -7   0  226.68   14.43
  -1  -7   0  228.57    7.80
  -1  -7   0  220.99    8.54
  -1  -7   0  225.84    8.09
   1   7   0  231.85    9.52
   1   7   1   25.33    3.27
  -1  -7  -1   27.54    2.97
  -1  -7  -1   24.17    4.46
  -1  -7  -1   19.85    2.41
  -1  -7  -1   28.69    2.75
  -1  -7  -1   20.19    2.23
   1   7   2   11.21    1.94
  -1  -7  -2    7.62    1.51
  -1  -7  -2   11.22    1.98
  -1  -7  -2    8.10    2.69
   1   7   2   11.03    2.18
  -1  -7  -2   11.88    1.88
  -1  -7  -3   74.92    5.02
   1   7   3   57.17   10.10
  -1  -7  -3   72.05    4.35
  -1  -7  -3   76.76    7.62
   1   7   3   72.28    4.71
   1   7   3   66.84    5.38
   1   7   4  354.76   12.70
   1   7   4  388.93   10.80
   1   7   4  378.23   10.96
  -1  -7  -4  363.11   11.35
  -1  -7  -4  363.88   16.83
   1   7   4  359.63   25.92
  -1  -7  -4  357.21    9.86
   1   7   5  197.53    9.88
  -1  -7  -5  205.32    7.76
   1   7   5  206.65    8.39
  -1  -7  -5  207.57    8.82
   1   7   6  258.58   11.82
  -1  -7  -6  255.56    9.07
   1   7   6  252.44    9.67
  -1  -7  -6  268.78   10.33
  -1  -7  -7  154.96    7.37
   1   7   7  145.76    7.65
   1   7   7  149.35    9.45
  -1  -7  -7  155.70    8.22
   1   7   8    0.60    1.39
  -1  -7  -8    0.95    1.08
  -1  -7  -8   -0.68    1.42
   1   7   8    1.24    1.23
  -1  -7  -9  101.16    6.81
   1   7   9  103.49    8.04
  -1  -7  -9  106.18    6.37
   1   7   9  102.09    6.56
  -1  -7 -10    2.80    1.48
   1   7  10   -0.38    1.42
   1   7  10    1.30    0.88
  -1  -7 -10    3.52    1.35
   1   7  10    3.02    1.77
  -1  -7 -11   17.64    2.47
   1   7  11   14.18    2.61
  -1  -7 -11   17.45    2.52
   1   7  11   17.67    2.79
   1   7  11   17.23    2.53
   1   7  12    5.19    1.41
   1   7  12    6.87    1.33
  -1  -7 -12    8.16    1.44
   1   8  -9   -0.21    0.55
   1   8  -8    1.03    1.18
  -1  -8   8   -0.17    0.86
  -1  -8   7    0.91    1.15
   1   8  -7    2.39    1.16
  -1  -8   7    0.25    0.93
   1   8  -7    0.08    0.96
   1   8  -6   17.38    2.74
  -1  -8   6   17.50    2.92
  -1  -8   6   19.50    2.91
   1   8  -6   18.43    3.31
   1   8  -6   18.06    2.91
  -1  -8   5    9.85    2.21
   1   8  -5   12.52    2.84
   1   8  -5   13.37    2.47
  -1  -8   5   13.03    2.50
  -1  -8   4  209.96    9.28
  -1  -8   4  220.01    9.47
  -1  -8   4  212.36    9.29
   1   8  -4  224.44   11.51
  -1  -8   3    8.65    2.01
  -1  -8   3   11.45    4.11
   1   8  -3    8.17    2.28
  -1  -8   3    9.22    2.09
  -1  -8   2   -0.45    1.21
   1   8  -2    0.35    0.74
  -1  -8   2    1.90    2.20
  -1  -8   2    1.05    1.14
  -1  -8   2    0.44    0.97
   1   8  -2    0.60    1.00
  -1  -8   1   82.80   10.32
   1   8  -1   74.52    6.25
  -1  -8   1   79.32    5.67
  -1  -8   1   73.87    5.00
   1   8  -1   86.54    6.34
  -1  -8   1   85.71    5.37
  -1  -8   1   84.51    5.16
  -1  -8   0    7.99    1.73
  -1  -8   0    7.81    1.91
  -1  -8   0    9.98    3.50
  -1  -8   0    9.74    1.76
   1   8   0    6.79    1.88
   1   8   0   12.60    2.53
  -1  -8   0    8.36    1.87
   1   8   1   58.79    5.26
  -1  -8  -1   63.93    4.47
  -1  -8  -1   62.24    4.45
  -1  -8  -1   62.16    4.13
  -1  -8  -1   65.24    8.21
  -1  -8  -1   57.22    4.76
   1   8   2   40.76    3.85
  -1  -8  -2   38.92    3.56
  -1  -8  -2   40.23    3.53
   1   8   2   42.40    4.55
  -1  -8  -2   41.79    4.08
  -1  -8  -2   38.53    5.97
  -1  -8  -3   14.62    2.30
   1   8   3   16.16    2.46
  -1  -8  -3   14.40    2.58
   1   8   3   14.25    2.79
  -1  -8  -3   15.07    2.23
  -1  -8  -4  114.07    6.85
   1   8   4  116.99    6.58
   1   8   4  109.69    7.63
   1   8   4  121.61   16.47
  -1  -8  -4  110.50    5.84
  -1  -8  -5  110.09    6.91
   1   8   5  106.13    6.35
   1   8   5   97.51    7.47
  -1  -8  -5   99.24    5.75
   1   8   5   90.33   14.51
   1   8   6   19.46    2.89
  -1  -8  -6   12.75    2.72
   1   8   6   20.74    7.82
  -1  -8  -6   11.94    2.21
   1   8   6   13.98    3.20
   1   8   7  360.44   31.83
  -1  -8  -7  393.81   11.82
  -1  -8  -7  390.44   13.36
   1   8   7  380.09   12.38
   1   8   7  381.14   15.42
   1   8   8   73.09    5.54
  -1  -8  -8   81.96    6.25
  -1  -8  -8   76.42    5.28
   1   8   8   67.71    6.61
   1   8   9   10.58    2.24
  -1  -8  -9   10.32    2.34
  -1  -8  -9   10.22    2.09
   1   8   9   10.47    2.70
  -1  -8 -10    3.73    1.41
   1   8  10    6.84    1.74
   1   8  10    4.55    1.80
  -1  -8 -10    2.87    1.40
  -1  -8 -11   -0.12    0.66
   1   8  11    0.18    0.64
  -1  -8 -11    0.84    0.81
   1   8  11   -0.13    0.85
  -1  -8 -12   13.48    1.63
   1   9  -8    0.36    0.56
   1   9  -7    0.26    0.71
   1   9  -7    0.64    0.85
  -1  -9   7   -0.18    0.91
  -1  -9   6    5.71    1.55
   1   9  -6    4.20    1.72
  -1  -9   6    3.43    1.49
   1   9  -6    5.40    1.45
   1   9  -6    4.20    1.51
  -1  -9   5   16.01    2.51
   1   9  -5   14.05    2.65
   1   9  -5   15.67    3.06
   1   9  -5   14.73    2.45
  -1  -9   5   15.13    2.62
  -1  -9   4   75.24    5.35
  -1  -9   4   72.38    5.43
   1   9  -4   69.10    6.46
  -1  -9   3    3.77    1.53
  -1  -9   3    6.27    1.72
   1   9  -3    2.90    1.48
   1   9  -2   19.99    3.48
  -1  -9   2   21.51    2.82
  -1  -9   2   21.06    2.92
  -1  -9   2   20.90    2.95
  -1  -9   1   17.64    2.59
  -1  -9   1   19.35    2.72
  -1  -9   1   21.83    3.10
   1   9  -1   19.60    3.42
   1   9  -1   19.75    3.27
  -1  -9   1   26.12    3.04
  -1  -9   0    1.09    1.00
  -1  -9   0   -1.07    1.40
  -1  -9   0    0.68    0.99
  -1  -9   0    1.40    1.17
   1   9   0    0.64    0.98
   1   9   1   -0.81    1.20
  -1  -9  -1   -0.90    1.27
  -1  -9  -1    0.45    0.75
  -1  -9  -1    1.64    1.30
   1   9   2   32.90    4.20
  -1  -9  -2   36.53    3.53
  -1  -9  -2   32.92    3.89
  -1  -9  -2   35.98    3.65
  -1  -9  -3   56.91    5.10
   1   9   3   57.65    4.89
   1   9   3   56.30    5.56
  -1  -9  -3   49.06    4.20
  -1  -9  -3   57.86    4.49
  -1  -9  -4  119.98    6.51
   1   9   4  127.89    7.13
   1   9   4  116.11    8.16
  -1  -9  -4  111.50    7.12
  -1  -9  -4  113.80    6.29
  -1  -9  -5   25.86    3.55
  -1  -9  -5   26.30    3.18
   1   9   5   28.59    3.50
  -1  -9  -5   26.31    3.14
   1   9   5   28.71    4.35
   1   9   6   23.56    3.23
   1   9   6   27.55    4.34
  -1  -9  -6   27.30    3.81
  -1  -9  -6   24.77    3.08
  -1  -9  -7   12.90    2.67
  -1  -9  -7   16.55    2.60
   1   9   7   16.52    2.67
   1   9   7   18.27    3.42
   1   9   8    0.36    1.29
   1   9   8   -0.91    1.17
  -1  -9  -8   -0.99    0.93
  -1  -9  -8   -0.38    1.23
  -1  -9  -9    7.64    1.94
   1   9   9    8.35    1.88
   1   9   9    6.75    1.95
  -1  -9  -9    8.02    1.79
   1   9  10   32.15    3.14
  -1  -9 -10   27.68    2.78
  -1  -9 -10   28.14    3.27
   1   9  10   26.71    3.44
  -1  -9 -11   -0.49    0.50
  -1  -9 -11    0.09    0.54
   1   9  11    1.34    0.85
   1  10  -7    0.18    0.52
   1  10  -6    1.94    0.86
  -1 -10   6    1.41    0.85
   1  10  -6    2.19    1.22
   1  10  -5   84.62    5.19
   1  10  -5   80.67    5.78
  -1 -10   5   85.64    5.27
   1  10  -5   90.73    6.53
  -1 -10   4   33.98    3.27
   1  10  -4   31.14    4.05
   1  10  -4   31.16    3.68
   1  10  -4   31.97    3.46
  -1 -10   4   29.14    3.38
  -1 -10   3    7.74    1.77
   1  10  -3    9.38    2.39
  -1 -10   3    6.03    1.69
   1  10  -3    7.86    1.88
  -1 -10   2   -1.25    1.16
  -1 -10   2    0.91    1.03
   1  10  -2    1.56    1.35
   1  10  -1    4.19    1.63
  -1 -10   1    0.99    0.86
  -1 -10   1    3.94    1.57
   1  10  -1    2.68    1.37
  -1 -10   1    3.56    1.27
   1  10   0   37.33    4.55
  -1 -10   0   34.30    3.49
  -1 -10   0   35.18    4.02
  -1 -10   0   35.03    3.62
  -1 -10  -1  204.94    8.38
   1  10   1  208.01   10.57
  -1 -10  -1  197.06    9.49
  -1 -10  -1  211.69    8.82
  -1 -10  -2   -0.74    1.05
   1  10   2    0.23    1.15
  -1 -10  -2    0.40    1.35
  -1 -10  -2    0.16    1.23
   1  10   3  122.93    8.41
  -1 -10  -3  124.21    6.55
  -1 -10  -3  116.28    6.47
  -1 -10  -3  125.54    7.73
   1  10   4    4.72    1.54
  -1 -10  -4    4.24    1.46
  -1 -10  -4    4.54    1.88
   1  10   4    4.11    1.92
  -1 -10  -4    3.40    1.46
   1  10   5   28.67    3.96
  -1 -10  -5   35.14    3.48
   1  10   5   34.36    3.81
  -1 -10  -5   33.52    3.52
   1  10   5   33.34    4.48
  -1 -10  -5   31.16    4.05
  -1 -10  -6   10.66    1.98
   1  10   6    6.92    1.98
   1  10   6   10.82    2.18
   1  10   6   10.49    2.63
  -1 -10  -6    9.83    2.02
  -1 -10  -6    7.27    2.11
   1  10   7   12.36    2.75
  -1 -10  -7   11.16    1.89
   1  10   7   10.65    2.11
  -1 -10  -7   13.49    2.75
  -1 -10  -7   14.56    2.34
   1  10   8    6.39    1.64
  -1 -10  -8    5.62    1.35
  -1 -10  -8    6.90    1.63
  -1 -10  -8    4.68    1.67
   1  10   8    7.69    2.16
  -1 -10  -9    7.49    2.01
   1  10   9    7.24    1.79
  -1 -10  -9    8.55    1.57
   1  10   9   10.00    1.79
   1  10  10    5.06    1.19
  -1 -10 -10    6.28    1.22
  -1 -10 -10    5.22    1.47
   1  10  10    5.29    1.32
   1  11  -5    0.64    0.54
  -1 -11   5    1.72    0.84
   1  11  -5    2.49    1.07
   1  11  -5    1.66    0.73
   1  11  -4    0.22    0.88
   1  11  -4    0.27    0.70
  -1 -11   4   -0.37    0.63
   1  11  -4   -0.39    0.76
   1  11  -4   -0.43    0.69
   1  11  -3   -0.61    0.83
   1  11  -3    1.03    1.06
  -1 -11   3    0.88    0.98
   1  11  -2    0.51    0.75
   1  11  -2   -0.44    1.21
  -1 -11   2    0.51    0.90
   1  11  -2   -1.03    1.27
  -1 -11   1    0.60    0.89
   1  11  -1    1.57    0.98
   1  11  -1    0.27    0.98
   1  11   0    0.80    1.04
  -1 -11   0    1.67    0.98
  -1 -11   0    1.18    0.88
  -1 -11  -1   -0.83    1.21
  -1 -11  -1   -0.13    1.06
   1  11   1    0.41    1.07
   1  11   2  142.28    7.29
  -1 -11  -2  134.07    6.81
   1  11   2  144.65    8.65
  -1 -11  -2  133.92    7.62
  -1 -11  -3    8.62    1.94
   1  11   3    5.43    1.95
  -1 -11  -3    9.83    2.33
   1  11   4    5.65    2.04
  -1 -11  -4    4.64    1.50
   1  11   4    3.54    1.54
  -1 -11  -4    1.75    1.25
   1  11   5   28.55    3.94
  -1 -11  -5   23.75    2.83
  -1 -11  -5   24.08    3.33
   1  11   5   20.02    3.51
  -1 -11  -6    7.88    1.61
   1  11   6    6.41    1.68
   1  11   6   10.15    2.35
   1  11   6    9.35    1.92
  -1 -11  -6    9.21    2.16
   1  11   7   27.66    3.55
  -1 -11  -7   28.42    3.40
  -1 -11  -7   27.92    2.83
   1  11   7   31.19    3.17
  -1 -11  -8   11.34    1.73
   1  11   8   12.00    2.24
  -1 -11  -8   11.14    2.15
   1  11   8    8.44    1.66
  -1 -11  -9    2.16    1.01
  -1 -11  -9    1.13    0.57
   1  11   9    1.76    0.87
  -1 -12   3    4.59    1.13
   1  12  -3    1.71    0.89
   1  12  -3    2.57    0.92
   1  12  -3    1.71    0.97
   1  12  -2    2.83    1.22
  -1 -12   2    2.49    1.02
   1  12  -2    0.93    0.60
  -1 -12   1    0.23    0.71
   1  12  -1    0.35    0.89
   1  12  -1   -0.23    0.90
   1  12   0    2.49    1.47
   1  12   0    0.87    1.02
  -1 -12   0    1.77    0.93
   1  12   1   -0.11    0.84
   1  12   1    0.02    0.97
  -1 -12  -1   -0.40    0.71
  -1 -12  -1   -0.69    1.35
   1  12   2    1.65    1.26
  -1 -12  -2    1.91    1.32
   1  12   2    2.39    1.55
   1  12   2    2.13    1.21
  -1 -12  -2    1.18    0.95
   1  12   3    5.54    1.90
  -1 -12  -3    9.35    1.73
   1  12   3    8.83    2.08
   1  12   3    9.75    2.22
  -1 -12  -3    8.51    2.05
  -1 -12  -4    1.81    1.15
   1  12   4    0.07    0.86
   1  12   4    2.12    0.97
   1  12   4    1.67    1.13
   1  12   4    3.07    1.37
  -1 -12  -4    3.34    1.20
  -1 -12  -5   -0.15    0.63
   1  12   5    0.17    0.94
  -1 -12  -5   -1.92    1.02
   1  12   6   -0.96    0.95
   1  12   6   -0.08    0.93
  -1 -12  -6    0.01    0.57
  -1 -12  -6    0.47    0.78
   1  12   7    0.29    0.60
  -1 -12  -7    0.11    0.48
  -1 -12  -7    0.26    0.61
   1  13  -1    3.44    1.17
   1  13  -1    4.83    1.23
   1  13   0    1.21    0.70
   1  13   0    1.53    0.88
   1  13   0    0.26    0.55
  -1 -13   0   -0.70    0.59
   1  13   1    0.26    0.69
  -1 -13  -1    0.56    0.59
   1  13   1   -0.78    0.55
   1  13   1    0.37    0.54
   1  13   2    0.04    0.51
  -1 -13  -2    0.42    0.44
   1  13   2   -1.41    0.84
   1  13   2   -0.53    0.57
   1  13   3    3.58    1.35
  -1 -13  -3    3.33    0.94
   1  13   3    2.26    0.91
  -1 -13  -4   16.40    1.78
   1  13   4   19.11    2.34
   1  13   4   11.73    2.06
   1  13   5    7.78    1.48
  -2  13   1    3.35    1.07
  -2  12   6    0.52    0.55
  -2  12   5    0.01    0.50
  -2  12   5   -0.63    0.83
  -2  12   4    6.67    1.62
  -2  12   4    7.84    1.60
  -2  12   4    3.59    1.21
  -2  12   4    4.04    1.34
  -2  12   3    2.12    1.19
  -2  12   3    3.87    1.37
  -2  12   3    2.97    1.05
  -2  12   2    2.96    1.14
  -2  12   2    6.24    1.97
  -2  12   2    3.80    1.34
  -2  12   2    5.14    1.69
  -2  12   1   -0.56    1.25
  -2  12   1    2.19    1.04
  -2  12   1    2.14    0.96
  -2  12   1    2.30    1.28
  -2  12   1    2.79    1.15
  -2  12   0    1.46    1.15
  -2  12   0    1.57    0.96
  -2  12   0    1.95    1.10
  -2  12   0    0.95    0.67
  -2  12  -1    4.70    1.54
  -2  12  -1    5.28    1.71
  -2  12  -1    6.86    1.92
  -2  12  -2    3.16    1.48
  -2  12  -2    3.38    1.21
  -2  12  -2    3.25    1.28
  -2  12  -3    0.53    0.83
  -2  12  -3   -0.17    0.57
  -2  12  -4   -0.41    0.84
  -2  12  -4    1.19    0.67
  -2  11   7   15.34    2.23
  -2  11   7   13.84    2.12
   2 -11  -7    9.46    1.79
  -2  11   6    0.86    0.67
   2 -11  -6    0.69    0.84
  -2  11   6    1.61    0.95
  -2  11   6    0.93    1.02
  -2  11   5    3.21    1.18
  -2  11   5    3.66    1.50
  -2  11   5    4.04    1.51
   2 -11  -5    2.91    1.16
  -2  11   5    3.70    1.38
   2 -11  -4    1.18    1.09
  -2  11   4   -0.81    1.38
  -2  11   4   -0.62    1.03
  -2  11   4    1.34    0.95
  -2  11   4   -0.41    1.39
  -2  11   3   -0.70    1.24
  -2  11   3    1.80    1.16
  -2  11   3    1.82    1.19
   2 -11  -3    2.11    0.94
  -2  11   3    2.38    1.40
   2 -11  -3    1.42    0.93
  -2  11   3    2.36    1.11
  -2  11   2    7.66    2.36
  -2  11   2   10.17    2.51
  -2  11   2   10.40    2.27
  -2  11   2   12.04    2.59
   2 -11  -2   11.15    1.81
  -2  11   2   10.57    2.19
  -2  11   1   18.30    3.15
  -2  11   1   22.07    3.81
   2 -11  -1   22.14    2.54
  -2  11   1   17.03    3.52
  -2  11   1   19.90    3.01
  -2  11   1   23.67    3.22
  -2  11   1   22.24    3.46
  -2  11   0    0.23    1.15
  -2  11   0    0.76    1.43
  -2  11   0    0.29    0.80
   2 -11   0    0.64    0.73
  -2  11   0    0.28    1.05
  -2  11   0    0.43    0.88
  -2  11  -1    2.40    1.33
  -2  11  -1    2.51    1.34
  -2  11  -1    2.63    1.41
   2 -11   1    0.93    0.77
  -2  11  -1    4.62    1.35
  -2  11  -1    2.55    1.66
  -2  11  -2    4.27    1.75
  -2  11  -2    6.42    1.82
  -2  11  -2    3.58    1.80
   2 -11   2    3.63    1.25
  -2  11  -2    2.52    0.99
  -2  11  -2    2.45    1.23
  -2  11  -3    9.29    2.35
  -2  11  -3    7.24    2.11
   2 -11   3    6.35    1.47
  -2  11  -3    8.97    2.00
  -2  11  -3    9.02    2.33
  -2  11  -4    1.83    1.01
  -2  11  -4    1.93    1.27
   2 -11   4    0.85    0.76
  -2  11  -4    1.89    1.25
  -2  11  -4    0.03    0.71
  -2  11  -5   -0.01    0.56
  -2  11  -5    0.84    0.99
  -2  11  -5    0.64    0.74
  -2  11  -6   -0.73    0.63
  -2  11  -6   -0.16    0.42
  -2  11  -6   -0.35    0.55
   2 -10  -9   10.87    1.75
  -2  10   9   13.59    1.96
  -2  10   9   15.66    1.84
   2 -10  -8    1.08    0.96
  -2  10   8    0.41    0.64
  -2  10   8    0.25    0.61
  -2  10   7   10.89    2.05
   2 -10  -7   12.42    2.22
   2 -10  -6    1.32    1.13
  -2  10   6    1.66    0.98
  -2  10   6    0.36    0.68
   2 -10  -6    1.63    0.88
  -2  10   5   18.90    2.79
   2 -10  -5   16.37    2.24
  -2  10   5   17.25    2.74
   2 -10  -5   12.58    2.36
  -2  10   5   15.14    2.89
  -2  10   5   13.69    2.78
  -2  10   5   15.84    2.91
  -2  10   4   57.16    4.72
  -2  10   4   57.81    5.43
  -2  10   4   67.37    5.22
   2 -10  -4   65.84    4.45
  -2  10   4   62.31    6.14
   2 -10  -4   61.56    4.92
  -2  10   4   58.83    5.60
  -2  10   3    2.74    1.36
   2 -10  -3    0.96    0.96
   2 -10  -3    3.95    1.30
  -2  10   3    1.86    1.09
  -2  10   3    3.57    1.77
  -2  10   3    2.72    1.37
  -2  10   3    2.88    1.30
  -2  10   3   -0.03    1.14
  -2  10   2  196.34   10.44
  -2  10   2  198.18   10.40
  -2  10   2  212.96   10.14
   2 -10  -2  193.80    8.43
  -2  10   2  199.09   11.79
   2 -10  -2  214.32    8.15
  -2  10   2  220.45   12.35
  -2  10   1  108.45    7.35
  -2  10   1   94.46    7.66
  -2  10   1  104.32    8.50
  -2  10   1  116.56    9.23
  -2  10   1  115.00    7.95
   2 -10  -1  120.08    6.18
  -2  10   1  112.85    7.39
  -2  10   0   18.74    3.55
   2 -10   0   26.25    2.99
  -2  10   0   23.37    4.24
  -2  10   0   20.94    3.18
  -2  10   0   22.16    3.28
  -2  10   0   25.03    4.13
  -2  10   0   25.77    3.88
  -2  10  -1    0.16    1.13
  -2  10  -1    0.04    1.49
   2 -10   1    0.36    0.77
  -2  10  -1   -0.28    1.26
  -2  10  -1   -0.73    1.20
  -2  10  -1   -0.04    0.68
  -2  10  -1   -0.58    1.28
   2 -10   2    7.76    1.60
  -2  10  -2    6.34    2.25
  -2  10  -2    5.63    2.06
  -2  10  -2    6.25    1.94
  -2  10  -2    5.11    1.80
  -2  10  -2    6.86    2.34
  -2  10  -2    5.07    1.66
  -2  10  -3    9.63    2.73
  -2  10  -3    8.62    2.21
  -2  10  -3    7.01    1.82
  -2  10  -3    6.55    2.46
   2 -10   3    4.93    1.42
  -2  10  -3    5.20    2.02
  -2  10  -4   19.21    2.97
  -2  10  -4   19.61    3.33
  -2  10  -4   15.43    3.12
  -2  10  -4   18.17    3.34
  -2  10  -4   17.78    2.55
  -2  10  -4   18.74    3.51
   2 -10   4   14.87    2.36
  -2  10  -5    2.07    1.34
  -2  10  -5    1.46    0.91
  -2  10  -5    1.45    1.36
  -2  10  -5   -0.97    1.57
  -2  10  -5    5.41    1.78
   2 -10   5    3.28    1.04
  -2  10  -6    0.12    0.77
  -2  10  -6   -1.37    1.09
   2 -10   6   -0.24    0.60
  -2  10  -6    0.56    1.09
  -2  10  -6   -0.68    0.64
  -2  10  -7    2.22    1.21
  -2  10  -7    1.43    0.90
  -2  10  -7    1.03    0.69
  -2  10  -7    3.21    1.34
  -2   9  10   47.56    3.15
   2  -9  -9    7.45    1.73
  -2   9   9    3.89    1.20
  -2   9   9    6.29    1.51
  -2   9   8   -1.59    1.32
   2  -9  -8    0.73    0.64
  -2   9   8    0.89    0.89
   2  -9  -8    0.56    0.94
  -2   9   7  153.44    7.71
   2  -9  -7  153.35    6.51
  -2   9   7  149.32    8.16
   2  -9  -7  162.49    8.15
  -2   9   7  162.27    7.94
  -2   9   6    8.84    1.91
  -2   9   6    6.94    1.81
   2  -9  -6    9.16    2.18
   2  -9  -6    6.49    1.42
  -2   9   6    6.76    1.99
  -2   9   6    9.21    2.06
  -2   9   5  136.25    8.73
  -2   9   5  143.50    7.70
  -2   9   5  145.48    8.87
  -2   9   5  151.04    7.74
   2  -9  -5  136.59    6.59
   2  -9  -5  143.93    7.78
  -2   9   5  147.00    7.68
  -2   9   4   12.24    2.77
  -2   9   4    6.82    2.05
   2  -9  -4    7.31    2.00
   2  -9  -4    5.36    1.42
  -2   9   4    5.13    1.82
  -2   9   4    5.39    1.95
  -2   9   4    7.76    1.93
  -2   9   3   69.02    6.21
   2  -9  -3   71.78    5.33
  -2   9   3   79.10    5.57
  -2   9   3   74.63    5.64
  -2   9   3   74.08    6.76
  -2   9   3   65.50    6.70
   2  -9  -3   58.97    9.51
   2  -9  -3   76.30    4.95
  -2   9   2    2.28    1.48
  -2   9   2    1.52    1.34
   2  -9  -2   -0.29    2.56
   2  -9  -2    5.26    1.57
  -2   9   2    3.31    1.74
   2  -9  -2    3.05    1.14
  -2   9   2    4.30    1.61
  -2   9   2    3.01    1.69
  -2   9   2    5.29    2.04
   2  -9  -1   55.11    4.46
  -2   9   1   47.67    5.85
  -2   9   1   49.17    5.98
  -2   9   1   58.84    5.17
  -2   9   1   45.96    5.09
   2  -9  -1   48.95    3.93
   2  -9  -1   47.49    8.40
  -2   9   1   49.35    5.00
   2  -9   0   90.87    5.44
   2  -9   0   82.80   11.41
  -2   9   0   86.59    7.76
  -2   9   0   89.33    6.95
  -2   9   0   81.82    6.35
  -2   9   0   92.05    6.63
  -2   9   0   89.60    8.06
  -2   9  -1   13.80    2.65
  -2   9  -1   12.31    2.55
   2  -9   1   13.20    2.20
   2  -9   1   10.69    4.48
  -2   9  -1   13.35    2.78
  -2   9  -1    9.99    2.72
  -2   9  -1   13.69    3.44
  -2   9  -1   16.25    3.22
   2  -9   2   21.43    6.60
  -2   9  -2   22.02    4.02
  -2   9  -2   24.37    3.93
  -2   9  -2   22.00    3.30
   2  -9   2   21.82    2.79
  -2   9  -2   20.73    3.88
  -2   9  -2   23.93    3.39
  -2   9  -3   15.69    2.58
   2  -9   3   13.62    2.29
  -2   9  -3   12.76    2.97
  -2   9  -3   14.74    2.93
  -2   9  -3   16.32    3.65
  -2   9  -3   18.53    3.02
  -2   9  -4    4.46    1.67
  -2   9  -4    4.03    1.94
   2  -9   4    3.51    1.42
  -2   9  -4    4.88    1.56
  -2   9  -4    0.86    1.27
  -2   9  -4    1.84    1.53
  -2   9  -5   42.18    4.35
   2  -9   5   43.05    4.06
  -2   9  -5   48.50    5.07
  -2   9  -5   37.67    4.01
  -2   9  -5   37.44    5.11
  -2   9  -5   36.21    4.69
  -2   9  -6    9.93    2.58
  -2   9  -6   11.45    2.39
  -2   9  -6    9.27    2.59
  -2   9  -6   12.10    2.27
  -2   9  -6    9.95    2.53
   2  -9   6    9.04    1.91
  -2   9  -7   -0.23    0.93
  -2   9  -7    0.94    0.98
  -2   9  -7    0.31    1.28
  -2   9  -7   -0.71    0.97
  -2   9  -8    1.67    1.23
  -2   9  -8    0.82    0.72
  -2   9  -8    0.62    0.95
  -2   9  -9   -0.27    0.71
  -2   9  -9    0.20    0.57
  -2   9  -9    0.06    0.46
  -2   8  10    3.78    1.33
  -2   8  10    1.59    0.89
   2  -8 -10    0.97    0.74
  -2   8   9    6.24    1.77
  -2   8   9    4.37    1.54
   2  -8  -9    4.62    1.60
   2  -8  -9    3.10    0.99
  -2   8   8    0.69    1.01
   2  -8  -8    1.48    1.23
   2  -8  -8    0.57    0.69
  -2   8   8    2.24    1.24
  -2   8   7   64.73    4.81
   2  -8  -7   59.48    4.37
   2  -8  -7   67.02    5.43
  -2   8   7   51.42    4.77
  -2   8   7   58.02    5.42
   2  -8  -6  349.94   10.57
  -2   8   6  365.71   11.68
  -2   8   6  342.01   12.86
  -2   8   6  318.47   13.24
   2  -8  -6  348.70   12.24
  -2   8   6  330.24   11.85
  -2   8   5    4.86    1.53
   2  -8  -5    7.59    1.96
   2  -8  -5    5.36    1.40
  -2   8   5    3.53    1.47
  -2   8   5    3.98    1.50
  -2   8   5    6.35    2.01
   2  -8  -4   66.28    5.12
  -2   8   4   61.64    5.87
  -2   8   4   61.10    4.93
  -2   8   4   62.29    4.99
   2  -8  -4   59.92    4.28
  -2   8   4   74.43    5.63
  -2   8   4   55.02    5.71
  -2   8   3  555.32   14.54
   2  -8  -3  508.67   25.44
  -2   8   3  527.14   14.07
   2  -8  -3  519.39   12.25
  -2   8   3  506.49   14.02
  -2   8   3  493.75   16.20
  -2   8   3  499.86   17.56
  -2   8   3  539.12   17.48
   2  -8  -3  527.89   13.86
  -2   8   2    1.35    1.33
   2  -8  -2    1.87    2.84
  -2   8   2    1.63    1.16
  -2   8   2    4.17    2.02
  -2   8   2    3.10    1.35
   2  -8  -2    3.81    1.18
   2  -8  -2    2.10    1.17
  -2   8   2    1.38    1.29
  -2   8   1  142.97    9.67
  -2   8   1  157.34    7.36
  -2   8   1  161.15    7.83
   2  -8  -1  153.72    6.98
   2  -8  -1  148.12    6.51
   2  -8  -1  135.58   13.19
  -2   8   1  145.20    8.16
  -2   8   1  136.19    8.20
  -2   8   1  135.65    9.35
  -2   8   0  169.96   10.42
  -2   8   0  176.10   10.79
  -2   8   0  199.02    8.73
   2  -8   0  179.40    7.26
  -2   8   0  185.23    9.79
   2  -8   0  168.03   14.76
  -2   8   0  165.46    9.00
  -2   8   0  174.52    8.76
  -2   8  -1    8.50    2.17
   2  -8   1   10.76    1.88
  -2   8  -1   10.10    2.60
  -2   8  -1    9.70    2.65
  -2   8  -1   10.91    2.96
  -2   8  -1    9.37    2.15
  -2   8  -1   13.64    2.61
  -2   8  -1   10.73    2.28
   2  -8   1    9.95    4.13
  -2   8  -2  105.72    8.26
   2  -8   2  101.75   12.48
   2  -8   2  108.60    5.96
  -2   8  -2   98.57    6.51
  -2   8  -2  102.66    8.07
  -2   8  -2  101.70    6.69
  -2   8  -2   98.97    7.16
  -2   8  -2  106.39    7.75
  -2   8  -3    5.12    1.71
   2  -8   3    6.26    4.28
  -2   8  -3    5.88    2.30
  -2   8  -3    5.31    1.83
  -2   8  -3    4.63    2.09
   2  -8   3    6.17    1.57
  -2   8  -3    7.17    1.75
   2  -8   4   18.07    2.76
   2  -8   4   15.11    5.01
  -2   8  -4   19.74    3.95
  -2   8  -4   16.84    3.32
  -2   8  -4   17.44    3.13
  -2   8  -4   16.83    2.86
  -2   8  -4   18.73    2.88
  -2   8  -5    0.14    1.11
  -2   8  -5    0.95    1.29
   2  -8   5    0.14    1.00
  -2   8  -5    0.02    0.90
  -2   8  -5    0.64    1.31
  -2   8  -6   10.88    2.49
  -2   8  -6   10.64    2.81
  -2   8  -6    9.45    2.19
  -2   8  -6   11.98    2.32
   2  -8   6   10.56    2.12
  -2   8  -6   14.48    2.66
  -2   8  -7    0.70    0.91
   2  -8   7   -0.88    1.13
  -2   8  -7    0.46    0.83
  -2   8  -7   -0.23    1.15
  -2   8  -7   -1.18    1.46
  -2   8  -8   -0.52    1.26
  -2   8  -8   -0.30    1.01
  -2   8  -8    0.73    1.01
  -2   8  -8   -0.21    1.23
  -2   8  -9    9.22    1.92
  -2   8  -9    5.19    1.54
  -2   8  -9    7.43    2.02
  -2   8 -10    0.37    0.56
  -2   8 -10    0.27    0.68
  -2   7  11    0.46    0.52
   2  -7 -11    0.11    0.70
  -2   7  11   -0.33    0.55
   2  -7 -10   -0.17    1.08
  -2   7  10    2.34    1.13
   2  -7 -10    2.48    0.84
  -2   7  10    3.50    1.42
   2  -7  -9   16.01    2.24
   2  -7  -9   19.05    2.93
  -2   7   9   19.90    3.06
  -2   7   9   16.60    3.07
   2  -7  -8   48.06    3.98
   2  -7  -8   53.81    5.02
  -2   7   8   51.69    5.49
  -2   7   8   50.77    4.84
   2  -7  -7    4.55    1.40
  -2   7   7    5.46    1.98
  -2   7   7    4.72    1.97
   2  -7  -7    4.09    1.75
  -2   7   7    7.13    1.97
   2  -7  -6   74.79   11.47
   2  -7  -6   83.60    5.22
  -2   7   6   91.47    5.87
  -2   7   6   93.29    6.43
  -2   7   6   88.23    6.86
   2  -7  -6   97.83    6.53
  -2   7   6   86.84    6.97
   2  -7  -5    0.80    1.14
  -2   7   5    2.29    1.46
   2  -7  -5    0.76    0.78
  -2   7   5    0.22    1.03
  -2   7   5    1.26    0.90
  -2   7   5    3.53    1.33
   2  -7  -5   -0.18    1.24
  -2   7   5    2.77    1.45
  -2   7   4  869.07   17.66
   2  -7  -4  894.37   15.62
   2  -7  -4  937.52   18.27
  -2   7   4  888.19   18.09
  -2   7   4  894.50   19.30
  -2   7   4  830.78   20.43
  -2   7   4  847.33   20.48
  -2   7   3  102.04    7.34
  -2   7   3  112.86    7.50
   2  -7  -3  112.69    5.40
  -2   7   3  107.37    6.35
  -2   7   3  105.31    6.03
  -2   7   3  118.75    6.39
   2  -7  -3  114.28    6.18
  -2   7   3  107.47    7.14
  -2   7   2   15.13    2.29
  -2   7   2   18.31    2.55
   2  -7  -2   21.67    2.37
   2  -7  -2   13.26    4.01
  -2   7   2   16.18    2.55
  -2   7   2   16.29    2.83
   2  -7  -2   19.14    2.45
  -2   7   2   15.16    3.02
  -2   7   2   16.46    3.13
  -2   7   1    8.24    1.75
  -2   7   1    8.34    2.42
   2  -7  -1    9.04    3.34
  -2   7   1    6.70    2.04
  -2   7   1    5.03    1.36
   2  -7  -1    6.33    1.29
   2  -7  -1    8.53    1.62
  -2   7   1    8.89    1.99
  -2   7   1    8.56    1.81
   2  -7   0  213.57   15.15
  -2   7   0  199.99    9.23
  -2   7   0  197.88   10.63
  -2   7   0  199.73    7.60
  -2   7   0  178.46    9.90
  -2   7   0  213.10    8.40
  -2   7   0  187.73    9.25
  -2   7   0  208.58    9.01
   2  -7   1  225.84   15.99
  -2   7  -1  221.49    8.62
  -2   7  -1  200.12    8.79
  -2   7  -1  206.78    9.53
  -2   7  -1  213.73   10.64
  -2   7  -1  210.19    9.06
  -2   7  -1  187.62    9.99
  -2   7  -1  216.58   11.15
   2  -7   2   51.25    8.08
  -2   7  -2   49.36    5.02
  -2   7  -2   53.00    4.57
   2  -7   2   56.53    4.05
  -2   7  -2   58.07    5.76
  -2   7  -2   56.65    5.10
  -2   7  -2   55.90    5.65
  -2   7  -2   52.74    4.49
  -2   7  -3   68.73    5.84
   2  -7   3   64.94    9.71
  -2   7  -3   64.98    6.44
  -2   7  -3   67.40    5.12
  -2   7  -3   65.11    6.10
   2  -7   3   63.92    4.59
  -2   7  -3   68.02    5.25
  -2   7  -4   85.86    7.42
  -2   7  -4   83.17    5.95
  -2   7  -4   85.44    6.84
  -2   7  -4   91.86    6.01
   2  -7   4   84.58    5.52
  -2   7  -4   88.22    6.41
   2  -7   4   83.13   11.25
  -2   7  -5    0.80    1.35
  -2   7  -5    0.51    1.22
  -2   7  -5   -4.16    1.98
   2  -7   5   -0.33    1.11
   2  -7   5   -0.50    2.44
  -2   7  -5    1.49    1.25
  -2   7  -6   28.16    3.76
  -2   7  -6   29.44    3.89
  -2   7  -6   30.74    3.73
  -2   7  -6   30.35    4.22
   2  -7   6   30.01    8.42
  -2   7  -6   28.28    4.46
   2  -7   6   31.51    3.75
  -2   7  -7    3.09    1.63
  -2   7  -7    5.22    2.29
  -2   7  -7    6.32    1.74
  -2   7  -7    4.19    1.59
   2  -7   7    4.75    1.83
  -2   7  -8   43.05    4.52
  -2   7  -8   29.07    4.27
  -2   7  -8   35.58    3.61
  -2   7  -8   31.75    3.87
  -2   7  -9    4.95    1.59
  -2   7  -9    5.08    2.19
  -2   7  -9    2.08    1.31
  -2   7 -10    8.05    2.02
  -2   7 -10    8.45    1.64
  -2   7 -10    6.00    1.51
   2  -6 -11    4.06    1.20
  -2   6  11    2.13    0.99
  -2   6  11    1.45    0.84
   2  -6 -10   36.09    3.66
   2  -6 -10   38.70    3.27
  -2   6  10   43.80    4.84
  -2   6  10   37.50    3.93
  -2   6   9   49.89    4.93
  -2   6   9   47.29    4.77
  -2   6   9   47.64    5.47
   2  -6  -9   44.29    3.88
   2  -6  -9   48.13    4.63
  -2   6   8  255.70   11.10
   2  -6  -8  253.03    9.41
  -2   6   8  261.93   12.78
  -2   6   8  263.83   11.13
   2  -6  -8  273.94   11.07
  -2   6   7  502.22   15.19
  -2   6   7  476.77   16.99
   2  -6  -7  492.10   12.89
  -2   6   7  503.90   13.65
   2  -6  -7  540.42   15.42
  -2   6   7  485.92   14.98
   2  -6  -7  459.01   28.53
   2  -6  -6   64.02   10.22
  -2   6   6   70.27    6.20
  -2   6   6   65.96    5.29
  -2   6   6   58.30    5.56
   2  -6  -6   66.24    4.58
  -2   6   6   71.88    5.16
  -2   6   6   65.26    5.29
   2  -6  -6   71.17    5.46
  -2   6   5  482.45   12.95
   2  -6  -5  556.71   14.28
  -2   6   5  516.64   15.50
  -2   6   5  498.14   13.83
  -2   6   5  493.37   13.59
   2  -6  -5  503.52   26.73
  -2   6   5  484.60   15.20
   2  -6  -5  490.12   11.64
  -2   6   4   70.36    4.83
   2  -6  -4   74.87    5.06
  -2   6   4   81.83    9.69
  -2   6   4   73.48    5.44
  -2   6   4   73.76    4.91
  -2   6   4   66.64    4.87
   2  -6  -4   79.87   10.05
  -2   6   4   71.98    5.51
   2  -6  -4   72.22    4.22
  -2   6   4   66.49    5.41
  -2   6   3  131.43    7.59
  -2   6   3  125.89    7.15
   2  -6  -3  121.42    5.22
  -2   6   3  134.88    6.91
  -2   6   3  139.22    6.50
   2  -6  -3  152.35    6.60
   2  -6  -3  141.80   12.35
  -2   6   3  135.78    6.48
  -2   6   3  131.69    7.32
  -2   6   2  523.18   14.24
   2  -6  -2  548.54   11.91
  -2   6   2  535.12   12.37
  -2   6   2  539.15   12.25
  -2   6   2  541.94   22.82
  -2   6   2  511.45   12.67
  -2   6   2  503.24   14.64
  -2   6   2  496.19   15.00
   2  -6  -2  493.60   21.54
  -2   6   1  164.59    8.59
  -2   6   1  165.30    6.54
  -2   6   1  181.30    8.12
  -2   6   1  174.76    6.98
   2  -6   0  558.33   22.36
  -2   6   0  605.32   14.20
  -2   6   0  594.53   12.81
  -2   6   0  588.31   14.62
  -2   6  -1  128.29    7.63
   2  -6   1  124.05   10.69
  -2   6  -1  130.59    7.53
  -2   6  -1  129.80    6.96
  -2   6  -1  142.60    6.31
  -2   6  -1  134.55    6.67
   2  -6   2   11.20    3.35
   2  -6   2   11.42    1.74
  -2   6  -2   13.33    2.19
  -2   6  -2   14.33    2.19
  -2   6  -2   13.43    2.24
  -2   6  -2   11.61    2.24
  -2   6  -2   14.05    2.60
  -2   6  -2   12.55    2.66
  -2   6  -3  138.93    8.19
   2  -6   3  122.79   11.94
   2  -6   3   96.06    5.20
  -2   6  -3  133.91    6.94
  -2   6  -3  131.22    8.42
  -2   6  -3   94.13    5.70
  -2   6  -3  127.56    7.37
  -2   6  -4   25.40    3.04
   2  -6   4   27.86    6.24
  -2   6  -4   26.76    3.69
  -2   6  -4   22.80    3.17
  -2   6  -4   29.18    3.39
   2  -6   4   25.05    2.90
  -2   6  -4   25.18    3.88
   2  -6   5    3.26    1.39
  -2   6  -5    5.12    1.94
  -2   6  -5    1.53    1.12
  -2   6  -5    3.83    2.00
  -2   6  -5    2.40    1.21
  -2   6  -5    3.54    1.50
   2  -6   5    5.15    2.42
  -2   6  -6   10.07    2.24
  -2   6  -6   14.57    2.63
   2  -6   6    8.53    3.99
   2  -6   6    9.09    2.18
  -2   6  -6    6.78    2.22
  -2   6  -6   10.45    2.47
  -2   6  -7    0.47    1.03
  -2   6  -7    1.06    1.21
   2  -6   7   -3.69    3.93
  -2   6  -7    0.72    0.86
   2  -6   7    1.02    1.16
  -2   6  -7   -1.22    1.73
  -2   6  -8    1.13    0.95
  -2   6  -8    2.78    1.60
  -2   6  -8    0.53    1.12
  -2   6  -8    1.69    1.13
  -2   6  -9   13.04    2.84
  -2   6  -9   11.97    2.51
  -2   6  -9   12.43    3.09
  -2   6  -9   14.04    2.31
  -2   6 -10   17.40    3.20
  -2   6 -10   13.62    2.39
  -2   6 -10    9.17    1.99
  -2   6 -11    3.81    1.00
  -2   6 -11    2.24    0.95
  -2   6 -11    4.71    1.28
  -2   5  12   10.36    1.67
  -2   5  12   10.51    1.85
  -2   5  11   16.30    2.54
  -2   5  11   13.95    2.68
   2  -5 -11   16.36    2.24
   2  -5 -11   14.25    1.83
  -2   5  10  140.02    7.67
  -2   5  10  141.34    9.20
  -2   5  10  148.55    8.22
   2  -5 -10  146.64    6.72
   2  -5 -10  159.44    7.79
  -2   5  10  151.48    8.34
   2  -5  -9  371.62   11.48
  -2   5   9  377.49   15.88
  -2   5   9  435.78   14.11
  -2   5   9  394.00   14.02
   2  -5  -9  426.31   13.57
  -2   5   9  404.87   14.25
  -2   5   8  218.14   10.41
  -2   5   8  215.18   11.91
   2  -5  -8  218.89   20.20
  -2   5   8  231.15   10.39
  -2   5   8  218.26   10.42
   2  -5  -8  207.95    8.60
  -2   5   7  432.49   14.08
  -2   5   7  413.21   13.65
   2  -5  -7  430.21   26.94
   2  -5  -7  418.32   11.86
  -2   5   7  459.60   14.06
  -2   5   7  456.06   12.93
  -2   5   6  300.54   11.11
  -2   5   6  282.99   10.02
   2  -5  -6  294.03    9.39
  -2   5   6  314.95   10.80
  -2   5   6  279.35   10.66
   2  -5  -6  298.27   20.85
  -2   5   5  199.95    8.36
  -2   5   5  195.56    8.00
  -2   5   5  208.59    9.78
  -2   5   5  192.95   15.84
   2  -5  -5  190.82   15.74
   2  -5  -5  175.90    6.68
  -2   5   5  175.58    8.63
  -2   5   5  206.85    8.59
  -2   5   4  173.50    8.16
  -2   5   4  172.20    7.14
   2  -5  -4  144.01    5.65
  -2   5   4  167.40    7.00
  -2   5   4  170.23    7.29
   2  -5  -4  172.01   13.62
  -2   5   3  207.63   14.26
  -2   5   3  188.76    7.92
  -2   5   3  194.66    7.25
  -2   5   3  185.38    7.06
  -2   5   2   32.08    5.38
   2  -5  -2   28.45    4.93
  -2   5   1  513.68   20.62
   2  -5  -1  817.99   23.43
  -2   5   0  535.31   21.19
   2  -5   0  474.49   18.57
   2  -5   1  647.93   22.08
   2  -5   2    4.64    2.41
  -2   5  -3    4.65    1.26
   2  -5   3    8.09    3.18
  -2   5  -3    8.17    2.11
   2  -5   4   62.83    8.49
  -2   5  -4   49.50    4.53
   2  -5   4   49.56    3.76
  -2   5  -4   73.69    4.95
  -2   5  -4   68.03    5.92
  -2   5  -4   64.46    4.53
   2  -5   5   54.87    8.53
  -2   5  -5   51.38    5.37
  -2   5  -5   45.38    3.91
  -2   5  -5   53.11    4.96
   2  -5   5   52.68    4.26
  -2   5  -5   50.23    4.62
  -2   5  -5   54.61    4.50
  -2   5  -6    0.25    1.09
  -2   5  -6    3.75    1.81
  -2   5  -6    0.39    1.36
   2  -5   6    0.70    1.20
  -2   5  -6   -0.54    0.89
   2  -5   6   -1.28    2.21
  -2   5  -7   42.19    4.67
  -2   5  -7   40.45    4.32
   2  -5   7   40.46    8.83
   2  -5   7   36.87    4.04
  -2   5  -7   40.43    4.10
  -2   5  -7   38.79    4.89
  -2   5  -8  104.10    7.95
  -2   5  -8  105.88    7.21
   2  -5   8  116.88   15.07
  -2   5  -8  114.64    6.90
   2  -5   8  108.71    7.16
  -2   5  -9   10.71    2.26
  -2   5  -9   11.71    2.74
  -2   5  -9    9.99    2.41
  -2   5 -10    0.20    1.03
  -2   5 -10    1.26    1.27
  -2   5 -10    0.51    1.09
  -2   5 -10   -1.28    1.00
  -2   5 -11    0.98    0.78
  -2   5 -11    1.40    1.35
  -2   5 -11   -0.54    1.19
  -2   5 -12    1.16    0.84
  -2   5 -12    2.17    0.74
  -2   4  12   25.70    2.95
  -2   4  12   28.73    2.88
  -2   4  11   36.01    4.32
   2  -4 -11   38.86    3.41
  -2   4  11   32.09    3.66
  -2   4  11   33.69    3.74
   2  -4 -11   34.07    3.07
  -2   4  11   35.85    3.84
   2  -4 -10    0.65    0.89
   2  -4 -10    2.27    1.21
  -2   4  10   -0.57    1.70
  -2   4  10    3.40    1.70
  -2   4  10    2.12    1.63
  -2   4  10    2.56    1.39
  -2   4   9  384.54   14.12
   2  -4  -9  369.87   11.70
  -2   4   9  378.42   14.00
  -2   4   9  360.21   13.95
  -2   4   8  225.31   10.58
   2  -4  -8  223.44    9.05
  -2   4   8  207.44   20.55
  -2   4   8  242.85   11.25
  -2   4   8  234.34   10.79
   2  -4  -8  239.54   20.44
   2  -4  -7   98.22   12.45
  -2   4   7   93.01    6.59
  -2   4   7   99.95    6.73
   2  -4  -7   87.02   11.86
  -2   4   7   91.50    6.46
   2  -4  -7   90.49    5.49
  -2   4   7   96.35   13.41
  -2   4   7   92.80    5.88
  -2   4   6    1.55    0.95
   2  -4  -6    1.94    2.88
  -2   4   6    3.33    1.38
   2  -4  -6    1.48    0.79
  -2   4   6    1.95    0.82
  -2   4   6    2.18    1.61
   2  -4  -5   39.62    6.89
  -2   4   5   32.17    6.91
  -2   4   5   43.99    3.81
   2  -4  -5   52.52    7.35
  -2   4   5   42.96    3.83
  -2   4   5   32.65    3.16
   2  -4  -5   44.80    3.33
  -2   4   5   42.38    7.51
  -2   4   4    6.53    3.09
   2  -4  -4    6.96    2.34
  -2   4   4   15.89    2.22
   2  -4  -4    6.08    2.63
  -2   4   4    5.49    2.52
  -2   4   4    7.93    1.62
  -2   4   4   11.94    2.41
  -2   4   3 5471.58   70.53
   2  -4  -3 5127.06   52.60
  -2   4   2 1036.10   29.04
   2  -4  -2 1078.76   26.61
  -2   4   1  365.42   16.47
   2  -4  -1  375.45   14.38
   2  -4   0  349.17   12.78
  -2   4   0  390.11   16.64
   2  -4   1  378.25   15.02
   2  -4   2 2130.23   37.22
   2  -4   3  381.88   17.21
   2  -4   4   25.35    5.06
  -2   4  -4   25.00    4.26
  -2   4  -5    8.41    3.10
  -2   4  -5    4.44    1.48
   2  -4   5    4.05    2.30
   2  -4   5    4.14    1.33
  -2   4  -5    4.78    1.46
  -2   4  -5    4.91    1.36
  -2   4  -6  350.08   11.31
   2  -4   6  380.04   22.37
  -2   4  -6  368.67   11.39
  -2   4  -6  370.32   20.67
  -2   4  -6  261.80   10.62
   2  -4   6  370.87   11.38
  -2   4  -6  383.88   13.69
  -2   4  -7   67.25    5.37
  -2   4  -7   66.60    5.98
  -2   4  -7   68.47    5.64
   2  -4   7   61.25    5.20
   2  -4   7   61.13    9.83
   2  -4   7   62.80    5.16
  -2   4  -7   60.37    4.89
  -2   4  -8  150.54    8.39
   2  -4   8  149.22    8.42
  -2   4  -8  152.95    7.88
  -2   4  -8  152.09    9.16
   2  -4   8  128.40   15.21
   2  -4   8  151.10   16.68
  -2   4  -9    5.50    1.91
   2  -4   9   -0.41    2.68
  -2   4  -9    4.50    1.57
  -2   4  -9    3.55    1.36
  -2   4 -10    2.72    1.68
  -2   4 -10    2.56    1.67
  -2   4 -10   -0.24    1.20
  -2   4 -11    7.44    2.14
  -2   4 -11    7.05    1.91
  -2   4 -11    3.20    1.15
  -2   4 -12   -0.06    0.84
  -2   4 -12    0.17    0.73
  -2   3  12   32.80    3.23
  -2   3  12   33.23    3.14
  -2   3  12   26.91    3.07
   2  -3 -12   21.87    2.04
  -2   3  12   25.25    2.83
   2  -3 -11   24.58    2.74
  -2   3  11   21.58    3.46
  -2   3  11   23.07    3.22
  -2   3  11   21.40    3.13
  -2   3  11   24.06    3.35
   2  -3 -11   20.64    2.54
  -2   3  10   59.42    5.62
  -2   3  10   56.55    5.60
  -2   3  10   54.39    5.36
   2  -3 -10   58.57    4.68
  -2   3   9    2.44    1.76
   2  -3  -9    7.96    1.90
  -2   3   9    2.78    1.52
  -2   3   9    3.08    1.98
  -2   3   8  382.59   14.53
   2  -3  -8  350.62   11.41
  -2   3   8  377.90   28.94
  -2   3   8  370.85   13.80
   2  -3  -8  366.90   25.00
  -2   3   8  378.39   13.75
   2  -3  -7   27.90    6.98
  -2   3   7   31.43    3.82
  -2   3   7   33.03    3.49
  -2   3   7   32.85    3.96
   2  -3  -7   30.88    7.12
  -2   3   7   20.39    6.27
   2  -3  -7   33.98    3.38
  -2   3   7   32.64    4.03
  -2   3   6  123.43    6.35
  -2   3   6  141.95    7.70
   2  -3  -6  140.16   13.37
  -2   3   6  138.44    7.24
  -2   3   6  143.53    7.39
   2  -3  -6  153.75   14.03
   2  -3  -6  136.96    6.18
  -2   3   5   17.19    2.65
   2  -3  -5   13.04    3.93
  -2   3   5   16.26    2.37
  -2   3   5   11.85    2.06
  -2   3   5   17.06    2.39
  -2   3   5   13.62    3.94
   2  -3  -5   17.31    4.59
  -2   3   5   18.82    5.07
   2  -3  -4  614.44   23.00
   2  -3  -4  586.66   21.23
  -2   3   4  555.89   23.78
  -2   3   4  586.77   23.98
  -2   3   3 2468.87   45.82
  -2   3   3 2431.83   46.35
   2  -3  -3 2421.90   36.59
   2  -3  -3 2497.08   41.23
   2  -3  -2 2886.58   32.12
   2  -3  -2 2844.85   39.87
   2  -3  -1 2576.74   33.82
   2  -3  -1 2445.45   20.63
   2  -3   0  853.69   17.18
  -2   3   0  890.69   23.19
   2  -3   1   97.11    5.08
   2  -3   1   98.07    6.91
  -2   3  -1   86.20    7.41
   2  -3   2   45.44    4.93
  -2   3  -3   12.87    2.48
   2  -3   3   12.85    3.01
   2  -3   4    7.68    2.91
  -2   3  -4    3.01    1.86
   2  -3   5 1329.20   35.81
  -2   3  -5 1366.26   34.95
  -2   3  -6  553.67   13.54
  -2   3  -6  573.88   15.58
  -2   3  -6  549.28   25.22
  -2   3  -6  575.00   13.57
   2  -3   6  564.50   25.55
   2  -3   6  577.66   13.41
  -2   3  -7   91.81   11.60
  -2   3  -7   86.53    6.38
  -2   3  -7   96.88    6.16
  -2   3  -7  102.10    6.06
   2  -3   7   88.29    6.00
   2  -3   7   98.77   11.96
  -2   3  -8  344.20   12.34
  -2   3  -8  339.35   12.95
   2  -3   8  309.66   22.84
  -2   3  -8  361.51   24.94
   2  -3   8  331.56   23.50
  -2   3  -8  337.23   11.50
  -2   3  -9   13.21    3.12
  -2   3  -9   15.97    5.58
   2  -3   9   11.45    4.99
  -2   3  -9    8.46    2.10
  -2   3  -9   11.49    2.64
  -2   3  -9    9.87    2.29
  -2   3 -10    8.00    2.35
  -2   3 -10    5.06    1.60
  -2   3 -10    3.29    1.69
  -2   3 -11    1.44    1.33
  -2   3 -11    0.61    1.18
  -2   3 -11   -0.05    1.13
  -2   3 -12   -0.07    0.91
  -2   3 -12    0.39    0.77
  -2   3 -13    0.57    0.52
   2  -2 -12   16.47    1.88
  -2   2  12   17.72    2.57
  -2   2  12   18.92    2.50
  -2   2  12   15.95    2.34
  -2   2  12   18.76    2.40
  -2   2  11   44.44    4.54
  -2   2  11   43.90    4.57
  -2   2  11   41.18    4.48
  -2   2  11   48.89    4.69
   2  -2 -11   44.97    3.76
  -2   2  10  401.71   14.54
  -2   2  10  419.46   14.81
  -2   2  10  383.67   14.64
   2  -2 -10  392.00   12.19
  -2   2   9   73.76   13.70
  -2   2   9   59.34    6.07
  -2   2   9   67.38    6.15
  -2   2   9   63.35    6.02
   2  -2  -9   55.48   11.72
   2  -2  -9   49.60    9.57
   2  -2  -9   53.07    4.65
   2  -2  -8   10.82    2.11
   2  -2  -8   19.53    6.38
  -2   2   8   13.86    2.80
   2  -2  -8    7.31    3.59
  -2   2   8    3.17    4.75
  -2   2   8    7.80    2.35
   2  -2  -7    6.04    1.52
  -2   2   7    7.73    2.01
  -2   2   7    4.48    1.60
   2  -2  -7    3.67    2.33
  -2   2   7    2.69    4.20
   2  -2  -7    4.48    2.59
  -2   2   7    7.54    1.78
  -2   2   6   73.29    4.89
   2  -2  -6   63.05    4.22
  -2   2   6   64.40   10.20
  -2   2   6   76.36    5.32
  -2   2   6   77.66    5.50
   2  -2  -6   73.86    9.95
   2  -2  -6   70.04    9.17
  -2   2   5   81.20    5.01
  -2   2   5  101.89   11.52
  -2   2   5   87.97    5.26
   2  -2  -5   80.63    9.15
   2  -2  -5   76.71    8.86
   2  -2  -4 6708.67   73.69
  -2   2   4 6836.20   69.94
   2  -2  -4 6725.42   71.79
  -2   2   4 6706.96   81.53
   2  -2  -3  250.51   11.98
  -2   2   3  235.51   13.76
   2  -2  -3  269.63   13.87
  -2   2   3  259.88   12.75
   2  -2  -2 1154.10   21.13
  -2   2   2 1197.81   28.13
   2  -2  -2 1197.41   24.32
   2  -2  -1 1034.44   15.37
   2  -2  -1 1086.18   20.30
   2  -2   0  129.46    5.92
  -2   2   0  134.09    8.50
   2  -2   1  548.10    9.92
  -2   2  -1  799.02   20.12
   2  -2   2  381.01   12.34
   2  -2   3  273.60   11.78
  -2   2  -3  253.83   10.47
   2  -2   4 6264.63   63.90
  -2   2  -4 6127.71   62.53
  -2   2  -5  413.54   19.04
   2  -2   5  434.74   18.94
  -2   2  -6  129.24    6.21
   2  -2   6  122.53   11.53
  -2   2  -6  126.02   12.10
  -2   2  -6  136.46    6.40
  -2   2  -7  181.29    8.07
   2  -2   7  145.83   14.26
  -2   2  -7  103.68    6.46
   2  -2   7  141.92   13.72
   2  -2   7  123.84    6.73
  -2   2  -7  159.77    7.36
  -2   2  -7  145.82   14.42
  -2   2  -7   88.86    5.21
   2  -2   8   -0.65    2.09
   2  -2   8    4.54    3.36
  -2   2  -8   -0.95    2.61
  -2   2  -8    0.07    1.17
  -2   2  -8    2.27    1.21
  -2   2  -9   29.67    3.75
   2  -2   9   26.53    7.07
  -2   2  -9   22.02    3.18
   2  -2   9   25.58    6.82
  -2   2  -9   26.37    4.22
  -2   2  -9   23.30    7.26
  -2   2 -10    6.88    2.12
  -2   2 -10    5.68    1.88
  -2   2 -10    7.43    2.13
   2  -2  10    1.44    2.95
  -2   2 -11    2.68    1.43
  -2   2 -11    1.78    1.23
  -2   2 -12   19.01    2.71
  -2   2 -12   18.80    2.64
  -2   2 -13    1.72    0.91
  -2   2 -13    0.59    0.55
  -2   1  12   29.19    3.22
  -2   1  12   26.72    2.75
  -2   1  12   22.69    2.60
   2  -1 -12   31.09    2.58
  -2   1  12   33.27    3.28
  -2   1  11   92.77    6.65
  -2   1  11  102.10    6.79
   2  -1 -11  103.41    5.71
  -2   1  11  100.93    6.57
  -2   1  10   95.30    7.11
  -2   1  10   88.07    6.95
   2  -1 -10   85.58    5.77
  -2   1  10   72.52    6.48
  -2   1   9  136.75   19.00
  -2   1   9  146.80    9.01
  -2   1   9  138.59    8.87
   2  -1  -9  150.88   18.76
   2  -1  -9  137.34    7.51
   2  -1  -9  115.13   14.17
  -2   1   8    4.29    3.25
   2  -1  -8   -0.14    2.07
   2  -1  -8   -0.13    0.93
  -2   1   8   -0.23    1.52
  -2   1   8   -0.65    1.24
   2  -1  -8    4.74    3.33
  -2   1   7    8.72    2.10
   2  -1  -7    8.78    4.30
  -2   1   7    8.37    4.17
   2  -1  -7   10.15    4.01
   2  -1  -7    8.37    1.79
  -2   1   7    9.05    2.31
  -2   1   7   12.47    2.33
  -2   1   6  349.67   10.51
   2  -1  -6  316.69    9.36
   2  -1  -6  349.92   19.88
  -2   1   6  353.13   24.14
  -2   1   6  353.92   11.60
  -2   1   6  295.17    9.82
  -2   1   6  348.02   11.32
   2  -1  -6  354.76   21.59
   2  -1  -5  298.38   17.61
  -2   1   5  331.83    9.97
   2  -1  -5  317.83   17.37
  -2   1   5  334.62   10.22
  -2   1   5  321.14   20.44
   2  -1  -4 7769.05   78.85
  -2   1   4 7670.44   57.72
  -2   1   3  793.97   24.92
   2  -1  -3  763.27   21.32
   2  -1  -3  762.84   21.53
  -2   1   3  751.38   16.48
  -2   1   2 3000.93   42.36
   2  -1  -2 2908.54   36.04
   2  -1  -2 3038.81   37.75
   2  -1  -1  629.93   13.96
  -2   1   1  654.20   18.08
  -2   1   0  292.64   11.40
   2  -1   0  271.08    8.03
  -2   1  -1 3359.66   36.98
   2  -1   1 2845.66   19.65
   2  -1   2 3024.10   29.39
  -2   1  -3 4208.25   43.37
   2  -1   3 4166.52   41.23
   2  -1   4 1962.15   33.15
  -2   1  -4 1993.74   35.21
  -2   1  -5  163.41   11.81
   2  -1   5  185.98   11.78
   2  -1   6  246.95   16.33
   2  -1   6  233.61   15.00
  -2   1  -6  242.94   16.41
  -2   1  -7   36.03    3.49
  -2   1  -7   31.51    3.24
  -2   1  -7   25.01    2.75
   2  -1   7   27.34    5.91
   2  -1   7   27.43    6.22
  -2   1  -7   21.58    5.59
  -2   1  -8   62.37    4.46
  -2   1  -8   62.97    5.72
  -2   1  -8   71.39    5.22
  -2   1  -8   79.53    5.59
   2  -1   8   69.21   10.68
   2  -1   8   74.66   10.60
  -2   1  -8   75.40   11.58
  -2   1  -9    3.14    1.47
   2  -1   9    9.12    4.05
  -2   1  -9    0.16    1.14
  -2   1  -9   -5.45    3.62
  -2   1  -9    2.81    1.53
  -2   1 -10    1.03    1.48
  -2   1 -10    0.79    1.03
  -2   1 -11   39.51    4.18
  -2   1 -11   43.16    4.46
  -2   1 -12   57.18    4.65
  -2   1 -12   60.12    4.81
  -2   1 -13    9.27    1.64
  -2   1 -13    7.81    1.57
  -2   0  12    1.40    0.92
  -2   0  12    1.08    0.74
  -2   0  12    0.01    0.80
   2   0 -12    1.30    0.60
  -2   0  11   14.74    2.79
  -2   0  11   13.60    2.45
   2   0 -11   18.09    2.40
  -2   0  11   16.29    2.82
  -2   0  10    4.77    2.04
  -2   0  10    1.89    1.55
  -2   0  10    1.78    1.54
   2   0 -10    3.31    1.36
  -2   0   9    9.53    2.45
  -2   0   9    9.33    2.53
   2   0  -9    8.78    2.01
   2   0  -9    6.35    3.63
  -2   0   9   11.46    6.00
  -2   0   8  141.61    8.82
   2   0  -8  137.76   14.46
  -2   0   8  130.65   17.64
   2   0  -8  136.81    7.24
  -2   0   8  142.97    8.58
   2   0  -8  162.21   18.03
  -2   0   7  410.50   13.89
  -2   0   7  409.70   13.57
  -2   0   7  388.42   28.40
  -2   0   7  391.71   12.34
  -2   0   7  390.76   12.56
   2   0  -7  407.93   26.31
   2   0  -7  398.64   22.99
  -2   0   6  514.52   14.30
   2   0  -6  499.67   23.65
  -2   0   6  458.20   12.44
   2   0  -6  519.61   26.64
  -2   0   6  550.69   30.54
  -2   0   6  512.31   13.85
  -2   0   6  495.54   12.92
   2   0  -5 1298.48   37.67
  -2   0   5 1350.07   42.79
   2   0  -5 1293.44   34.51
  -2   0   5 1334.35   21.02
   2   0  -4  146.37   11.24
  -2   0   4  148.47   12.59
  -2   0   3 1372.23   33.00
   2   0  -3 1343.78   29.99
   2   0  -2   59.80    5.60
  -2   0   2   53.27    5.68
   2   0  -1 5361.92   47.08
  -2   0   1 5216.30   48.00
  -2   0   0 3734.04   36.86
  -2   0  -1  248.27    9.08
  -2   0  -2 5210.91   42.25
  -2   0  -4    9.34    2.77
   2   0   4    8.31    2.02
  -2   0  -5 6645.60   47.76
  -2   0  -5 6698.26   75.58
  -2   0  -6  108.18   11.01
   2   0   6  110.91    9.69
   2   0   6  109.18   10.61
  -2   0  -6  104.06    7.06
   2   0   7   86.29   10.70
   2   0   7   86.95    9.76
  -2   0  -7   84.77   11.11
  -2   0  -7   97.57    5.41
  -2   0  -7   98.04    5.51
  -2   0  -7  101.96    5.62
  -2   0  -8   22.57    2.79
   2   0   8   32.74    7.15
  -2   0  -8   29.34    7.26
  -2   0  -8   34.29    3.64
  -2   0  -8   38.28    3.64
  -2   0  -8   35.43    3.67
  -2   0  -9    1.16    1.13
  -2   0  -9    1.41    0.91
   2   0   9    1.45    3.34
  -2   0  -9    1.01    1.05
  -2   0  -9    6.27    3.47
   2   0   9    2.17    2.32
  -2   0 -10   53.54    4.88
   2   0  10   47.60    9.78
  -2   0 -10   56.72    5.22
  -2   0 -11  156.83    8.24
  -2   0 -11  173.29    8.82
  -2   0 -12   18.47    2.76
   2   0  12   12.75    2.53
  -2   0 -12   17.69    2.74
  -2   0 -13    9.15    1.67
  -2   0 -13    5.76    1.49
   2   0  14   -0.60    0.65
  -2   0 -14    3.64    0.89
   2   1 -12    0.17    0.50
  -2  -1  12    0.75    0.73
  -2  -1  12   -0.29    0.85
  -2  -1  11    7.15    1.94
  -2  -1  11    6.41    1.70
  -2  -1  11    4.35    1.48
   2   1 -11    5.69    1.42
   2   1 -10   17.93    2.70
  -2  -1  10   12.81    2.94
  -2  -1  10   16.16    3.05
  -2  -1  10   18.00    3.13
  -2  -1   9   14.11    2.95
  -2  -1   9   14.70    3.01
   2   1  -9   15.92    2.73
   2   1  -8  314.98   25.15
  -2  -1   8  305.65   12.62
  -2  -1   8  300.73   12.69
  -2  -1   8  291.51   26.21
  -2  -1   8  304.44   12.11
   2   1  -8  281.88   20.31
   2   1  -7  787.79   36.78
  -2  -1   7  720.65   18.27
  -2  -1   7  792.40   40.55
  -2  -1   7  730.41   18.84
  -2  -1   7  739.53   17.20
   2   1  -7  758.62   31.51
  -2  -1   7  744.85   17.85
   2   1  -6 1697.71   48.67
  -2  -1   6 1674.16   53.95
  -2  -1   6 1608.91   25.99
   2   1  -6 1623.67   42.92
  -2  -1   6 1604.93   24.29
  -2  -1   5 2586.41   27.79
  -2  -1   5 2677.60   62.08
   2   1  -5 2604.80   54.27
  -2  -1   5 2584.07   30.26
  -2  -1   5 2672.25   31.41
  -2  -1   4 1119.21   36.09
   2   1  -4 1202.00   33.08
  -2  -1   3  240.67   14.61
  -2  -1   3  217.39   12.92
   2   1  -3  237.06   13.28
  -2  -1   2  438.24   16.70
   2   1  -2  456.93   16.35
  -2  -1   2  423.54   15.23
   2   1  -1 6907.46   58.52
  -2  -1   1 6667.09   54.26
   2   1   0  551.20    9.64
  -2  -1   0  534.01   12.96
   2   1   1 1489.00   19.95
  -2  -1  -1 1538.57   19.82
   2   1   3  836.20   20.48
   2   1   3  814.37   13.12
   2   1   4 3362.26   46.60
   2   1   4 3265.68   34.69
  -2  -1  -5   74.73    5.96
  -2  -1  -5   68.96    7.92
   2   1   5   77.33    6.51
   2   1   5   79.20    8.19
   2   1   6 1388.19   37.66
  -2  -1  -6 1311.01   38.10
  -2  -1  -6 1400.24   28.59
  -2  -1  -7   65.83    4.46
  -2  -1  -7   66.04    4.49
  -2  -1  -7   70.63    4.34
  -2  -1  -7   58.49    6.58
  -2  -1  -7   64.00    4.46
   2   1   7   61.30    9.01
  -2  -1  -7   56.27    8.90
   2   1   8  144.07   15.21
  -2  -1  -8  170.93    7.80
  -2  -1  -8  171.10   17.04
  -2  -1  -8  170.31    7.36
  -2  -1  -8  177.17    7.64
   2   1   9  246.46   20.38
  -2  -1  -9  241.24    9.52
   2   1   9  232.17   20.81
  -2  -1  -9  240.85   10.01
  -2  -1  -9  251.26    9.43
   2   1   9  253.84    9.81
  -2  -1 -10  301.02   11.49
  -2  -1 -10  302.08   11.28
  -2  -1 -11   83.63    6.11
  -2  -1 -11   75.81    5.74
  -2  -1 -12   12.19    2.35
   2   1  12   13.57    2.73
  -2  -1 -12   14.91    2.58
  -2  -1 -13    0.57    0.73
  -2  -1 -13    0.13    0.61
  -2  -1 -14    1.78    0.62
   2   1  14    0.67    0.70
  -2  -2  12    0.48    0.46
  -2  -2  11    1.82    1.13
  -2  -2  11    2.12    1.25
   2   2 -11    2.71    1.06
  -2  -2  11    2.99    1.33
  -2  -2  10    0.12    0.90
  -2  -2  10    1.41    1.36
   2   2 -10    0.61    1.08
  -2  -2  10    0.03    1.36
  -2  -2   9  162.38    9.35
  -2  -2   9  165.74    9.42
  -2  -2   9  185.04    9.75
  -2  -2   8  166.68    9.07
  -2  -2   8  157.62    9.30
  -2  -2   8  138.12   17.88
  -2  -2   8  153.87    8.98
   2   2  -8  154.81   17.82
  -2  -2   8  168.70    8.53
  -2  -2   7  355.73   12.27
   2   2  -7  376.47   25.72
  -2  -2   7  350.27   27.08
  -2  -2   7  350.66   13.17
  -2  -2   7  345.73   12.66
   2   2  -7  357.84   21.68
   2   2  -6  144.98   13.11
  -2  -2   6  165.59    8.10
   2   2  -6  152.14   14.99
  -2  -2   6  144.36    8.03
  -2  -2   6  148.04   16.34
  -2  -2   5  862.32   16.71
  -2  -2   5  927.33   37.03
  -2  -2   5  872.68   17.98
  -2  -2   5  863.52   34.50
  -2  -2   5  854.06   15.49
   2   2  -5  880.71   32.54
  -2  -2   5  906.50   18.84
  -2  -2   4    2.64    1.71
   2   2  -4    4.47    2.45
  -2  -2   4    7.65    3.85
  -2  -2   3   66.96    8.39
   2   2  -3   67.14    7.42
  -2  -2   3   67.54    7.60
   2   2  -2  749.59   22.29
  -2  -2   2  769.61   23.60
  -2  -2   2  763.20   22.01
   2   2  -1 7916.82   68.18
  -2  -2   1 8162.10   63.04
   2   2   2 4194.83   44.04
   2   2   3  775.76   21.09
   2   2   4 2654.53   43.82
   2   2   5 1539.66   37.33
  -2  -2  -5 1459.56   29.29
   2   2   6  260.90   17.06
  -2  -2  -6  287.22   14.23
   2   2   7  473.51   21.63
  -2  -2  -7  432.09   10.69
  -2  -2  -7  436.83   11.34
   2   2   7  415.46   23.86
  -2  -2  -7  402.42   18.40
  -2  -2  -7  432.62   11.59
  -2  -2  -8  229.31    8.55
   2   2   8  192.77    7.77
   2   2   8  267.49   18.27
  -2  -2  -8  217.40   14.82
  -2  -2  -8  233.50    8.99
   2   2   8  212.15    8.50
   2   2   8  233.86   19.76
  -2  -2  -8  228.03    8.97
   2   2   9  416.53   28.48
  -2  -2  -9  425.27   13.10
   2   2   9  453.44   13.59
   2   2   9  443.07   25.58
  -2  -2  -9  423.31   12.61
   2   2   9  433.31   12.70
  -2  -2 -10    6.36    1.86
  -2  -2 -10    8.53    2.23
   2   2  10    8.98    2.10
   2   2  10    2.55    3.14
  -2  -2 -11   33.13    3.82
   2   2  11   30.17    4.35
  -2  -2 -11   36.58    3.97
  -2  -2 -12    3.11    1.38
   2   2  12    3.03    1.59
  -2  -2 -12    5.07    1.65
  -2  -2 -13   -0.16    0.70
  -2  -2 -13    0.96    0.98
  -2  -2 -14    2.22    0.78
  -2  -3  11    7.88    1.77
   2   3 -11    8.17    1.56
  -2  -3  10  113.82    7.20
   2   3 -10  121.48    6.48
  -2  -3  10   99.95    6.28
  -2  -3  10  117.76    6.72
  -2  -3   9   70.16    5.89
  -2  -3   9   73.92    6.11
  -2  -3   9   50.44    5.25
  -2  -3   9   64.32    5.85
  -2  -3   8   60.40   12.00
  -2  -3   8   59.01    5.64
   2   3  -8   64.48   11.86
  -2  -3   8   65.60    5.82
   2   3  -8   59.97    5.09
  -2  -3   8   59.98    5.63
  -2  -3   8   61.51    5.26
  -2  -3   7   52.25    5.22
   2   3  -7   44.01    9.04
  -2  -3   7   54.56    5.20
  -2  -3   7   47.31   10.03
   2   3  -7   53.51    8.45
  -2  -3   6   51.61    4.66
  -2  -3   6   52.66    4.42
   2   3  -6   52.49    9.01
  -2  -3   6   53.39    5.01
  -2  -3   6   39.96    8.51
  -2  -3   5  228.82    9.67
  -2  -3   5  197.62    8.40
   2   3  -5  193.52   15.67
  -2  -3   5  194.91    8.84
  -2  -3   5  216.00   18.30
  -2  -3   5  186.18    7.54
  -2  -3   5  203.54   16.93
  -2  -3   4   32.49    3.15
  -2  -3   4   32.22    3.46
  -2  -3   4   34.30    6.42
  -2  -3   4   30.23    3.21
  -2  -3   4   33.87    6.90
  -2  -3   4   32.67    3.05
   2   3  -4   30.41    5.74
  -2  -3   3    2.71    2.25
   2   3  -3    0.34    1.49
  -2  -3   3   -0.26    1.80
   2   3  -2 3606.68   52.23
  -2  -3   2 3673.84   51.50
  -2  -3   2 3489.13   53.17
  -2  -3   1  472.53   16.30
  -2  -3   1  474.28   16.05
   2   3  -1  490.92   18.18
  -2  -3   0  705.92   15.44
  -2  -3   0  658.14   15.81
  -2  -3  -1  509.38    8.44
   2   3   1  556.13   17.51
  -2  -3  -1  550.27   11.33
   2   3   2  968.61   24.31
  -2  -3  -2  891.13   11.54
   2   3   3   13.20    3.35
   2   3   4  221.31   13.86
   2   3   4  213.19    6.14
   2   3   5  221.47    9.09
   2   3   5  206.87   14.62
  -2  -3  -6  474.25   20.09
   2   3   6  521.41   17.33
   2   3   6  459.64   23.94
  -2  -3  -7  273.96   16.51
  -2  -3  -7  303.08   10.05
  -2  -3  -7  312.49    9.18
   2   3   7  309.57   21.59
   2   3   7  233.03    8.30
  -2  -3  -7  313.89    9.72
   2   3   8  891.37   17.73
  -2  -3  -8  861.60   16.76
   2   3   8  879.54   39.72
   2   3   8  812.78   16.06
  -2  -3  -8  856.79   17.27
  -2  -3  -9  802.97   17.76
   2   3   9  801.71   17.31
   2   3   9  797.64   18.29
  -2  -3  -9  783.47   17.20
   2   3   9  824.71   21.48
  -2  -3 -10  120.95    7.18
   2   3  10  119.53    8.51
  -2  -3 -10  116.74    7.02
   2   3  10  114.98    6.93
   2   3  11   40.25    5.04
  -2  -3 -11   40.24    4.18
  -2  -3 -11   42.07    4.24
   2   3  11   39.26    4.17
  -2  -3 -12   14.93    2.46
   2   3  12   14.73    2.94
  -2  -3 -12   15.31    2.98
  -2  -3 -12   15.99    2.61
  -2  -3 -13    0.29    0.74
   2   3  13   -0.57    0.82
  -2  -3 -13   -0.16    0.69
  -2  -3 -13   -0.03    0.63
  -2  -3 -14   14.04    1.68
  -2  -4  11   10.24    1.72
   2   4 -11    7.53    1.35
   2   4 -10   32.38    3.30
  -2  -4  10   28.88    3.14
  -2  -4  10   33.28    3.73
  -2  -4   9   53.38    5.04
  -2  -4   9   58.62    5.35
  -2  -4   9   63.42    5.23
  -2  -4   8    1.14    1.08
  -2  -4   8   -0.38    1.14
  -2  -4   8    0.51    1.27
   2   4  -8    0.92    1.00
  -2  -4   7    4.95    1.74
  -2  -4   7    4.11    1.80
  -2  -4   7    0.57    1.96
   2   4  -7    1.78    2.37
  -2  -4   6    5.45    3.76
  -2  -4   6   -1.21    2.75
  -2  -4   6    1.40    1.38
  -2  -4   6    2.30    1.32
   2   4  -6    1.61    2.64
  -2  -4   6    1.56    1.13
  -2  -4   5   52.37    9.28
  -2  -4   5   58.61    4.45
  -2  -4   5   55.19    4.85
   2   4  -5   55.88    8.75
  -2  -4   5   61.60    9.91
  -2  -4   5   61.25    5.21
  -2  -4   5   59.51    4.82
  -2  -4   4    0.87    0.89
  -2  -4   4   -0.40    0.95
   2   4  -4    1.80    2.66
  -2  -4   4   -0.15    2.48
  -2  -4   4    0.93    0.78
  -2  -4   4   -0.99    1.89
  -2  -4   4    3.45    1.61
  -2  -4   3  559.92   24.72
  -2  -4   3  621.28   25.15
  -2  -4   3  612.43   12.64
  -2  -4   3  623.64   13.16
   2   4  -3  590.00   23.62
  -2  -4   2  209.22   13.49
   2   4  -2  215.44   13.38
  -2  -4   2  208.19   13.11
  -2  -4   1 2818.41   42.31
   2   4  -1 2823.73   46.55
  -2  -4   1 2785.33   41.88
   2   4   0    3.77    2.08
  -2  -4   0    5.95    1.98
  -2  -4   0    1.44    0.77
  -2  -4  -1 1448.60   22.42
   2   4   1 1360.98   32.20
  -2  -4  -2    7.17    1.48
   2   4   2    6.58    2.77
   2   4   3  118.39   10.52
   2   4   4 2419.97   50.67
   2   4   5  474.43   23.90
  -2  -4  -6  626.43   12.63
   2   4   6  616.14   29.87
   2   4   6  640.49   15.50
  -2  -4  -6  610.71   12.10
  -2  -4  -7  378.04   10.74
   2   4   7  373.68   25.30
  -2  -4  -7  395.66   10.64
   2   4   7  423.92   13.68
  -2  -4  -7  408.51   11.11
  -2  -4  -8  146.43    7.02
   2   4   8  129.39   16.38
  -2  -4  -8  156.02    7.20
   2   4   8  139.18    6.81
   2   4   8  151.19    8.85
  -2  -4  -8  143.47    7.15
   2   4   9   29.84    3.44
  -2  -4  -9   31.50    3.40
  -2  -4  -9   31.20    3.54
   2   4   9   27.62    4.09
  -2  -4  -9   34.30    3.78
   2   4   9   23.58    7.66
   2   4  10  640.13   16.35
  -2  -4 -10  614.60   17.75
  -2  -4 -10  623.23   15.92
   2   4  10  603.26   19.05
  -2  -4 -10  612.89   15.88
  -2  -4 -11   10.01    2.17
   2   4  11   11.59    2.30
   2   4  11   11.86    3.01
  -2  -4 -11   13.24    2.46
  -2  -4 -12   74.88    5.21
  -2  -4 -12   72.33    4.99
  -2  -4 -12   72.13    5.27
   2   4  12   63.02    5.64
  -2  -4 -13    3.11    1.18
   2   4  13    1.89    1.20
  -2  -4 -13    4.04    1.28
  -2  -5  10   -0.04    1.00
   2   5 -10    0.88    0.82
  -2  -5   9   50.28    4.73
  -2  -5   9   47.73    4.57
   2   5  -9   47.53    4.33
   2   5  -8   71.99    5.87
  -2  -5   8   75.97    5.76
  -2  -5   8   82.07    6.32
  -2  -5   8   83.34    6.10
  -2  -5   7    3.55    1.58
  -2  -5   7    3.70    1.53
  -2  -5   7    6.45    3.85
  -2  -5   7    4.75    1.86
   2   5  -7    3.80    1.69
   2   5  -7   -3.04    2.58
  -2  -5   6   28.91    3.49
  -2  -5   6   32.04    4.03
   2   5  -6   33.33    7.39
  -2  -5   6   40.74    8.73
  -2  -5   6   34.19    8.29
  -2  -5   6   34.01    4.07
  -2  -5   5   16.04    2.52
  -2  -5   5   14.30    2.68
  -2  -5   5   12.16    4.62
   2   5  -5   14.54    5.11
   2   5  -5   16.66    2.35
  -2  -5   5   13.32    2.44
  -2  -5   5   12.61    4.80
  -2  -5   4  271.48   10.41
  -2  -5   4  275.41    9.35
   2   5  -4  286.91   18.53
  -2  -5   4  296.90   20.33
  -2  -5   4  297.76   10.05
  -2  -5   4  284.37   19.70
  -2  -5   4  279.67   10.06
  -2  -5   4  298.41   10.70
  -2  -5   3  464.53   12.36
  -2  -5   3  564.09   12.40
   2   5  -3  607.99   25.00
  -2  -5   3  605.99   26.59
  -2  -5   3  630.84   26.60
  -2  -5   3  611.83   13.42
  -2  -5   3  606.80   13.89
  -2  -5   2  284.29    8.17
  -2  -5   2  273.74   15.93
  -2  -5   2  291.96    9.07
   2   5  -2  265.26   15.77
  -2  -5   2  293.87    8.65
  -2  -5   2  291.18   16.49
  -2  -5   1    6.82    2.39
   2   5  -1   10.14    3.36
  -2  -5   1    7.45    2.52
  -2  -5   0  827.99   18.62
  -2  -5   0  728.27   20.93
  -2  -5  -1  255.48   11.13
   2   5   1  229.28   15.35
   2   5   2   26.22    5.71
  -2  -5  -2   31.39    3.58
  -2  -5  -3  709.55   16.18
   2   5   3  653.00   27.41
   2   5   4 1283.78   40.45
  -2  -5  -5  312.04    9.41
   2   5   5  304.32   21.15
  -2  -5  -5  311.07    8.52
  -2  -5  -5  316.01    8.65
   2   5   5  313.87   10.72
  -2  -5  -6  565.02   13.44
   2   5   6  577.35   15.62
   2   5   6  529.18   12.15
   2   5   6  591.81   31.55
  -2  -5  -6  584.21   12.35
  -2  -5  -6  587.22   12.76
  -2  -5  -7  269.21    9.73
   2   5   7  265.27    9.13
  -2  -5  -7  281.37    9.20
  -2  -5  -7  272.99    9.32
   2   5   7  282.26   23.25
  -2  -5  -7  263.79    9.51
   2   5   7  283.99   11.63
   2   5   8   49.33   10.52
  -2  -5  -8   48.49    4.25
  -2  -5  -8   42.98    4.08
   2   5   8   49.61    4.24
  -2  -5  -8   46.91    4.14
  -2  -5  -8   52.35    4.53
   2   5   8   49.40    5.28
   2   5   9  338.95   29.21
  -2  -5  -9  342.21   11.68
   2   5   9  353.93   14.38
  -2  -5  -9  342.39   11.97
   2   5   9  328.47   11.38
  -2  -5  -9  347.50   11.50
  -2  -5  -9  339.96   11.54
  -2  -5 -10   12.85    2.39
  -2  -5 -10   10.78    2.17
   2   5  10   12.77    2.41
  -2  -5 -10   11.28    2.31
  -2  -5 -10   12.10    2.32
   2   5  10    9.49    2.61
  -2  -5 -11  226.31    9.43
   2   5  11  222.67    9.43
  -2  -5 -11  240.19    9.61
  -2  -5 -11  230.41    9.32
   2   5  11  216.47   11.09
  -2  -5 -12    0.92    0.78
   2   5  12    0.62    1.03
  -2  -5 -12    0.59    0.81
  -2  -5 -13   39.23    3.19
   2   5  13   10.56    1.88
  -2  -6  10    0.32    0.53
   2   6 -10    1.43    0.75
  -2  -6   9    7.73    1.84
   2   6  -9    5.11    1.49
  -2  -6   9    8.58    1.94
  -2  -6   8    7.03    1.97
   2   6  -8    3.89    1.45
  -2  -6   8    3.96    1.36
  -2  -6   7   -0.26    1.11
  -2  -6   7    0.26    1.10
  -2  -6   7    1.25    1.06
   2   6  -7   -0.06    1.02
  -2  -6   6   -4.61    3.80
  -2  -6   6    3.21    1.64
  -2  -6   6    8.20    4.05
  -2  -6   6    1.69    1.01
   2   6  -6   -4.21    2.82
   2   6  -6    5.94    1.75
  -2  -6   6    4.11    1.74
   2   6  -5   73.58   10.75
  -2  -6   5   81.96    5.74
   2   6  -5   81.27    5.25
  -2  -6   5   73.59   11.46
  -2  -6   5   81.52    6.18
  -2  -6   5   85.16   12.21
  -2  -6   5   80.69    5.99
  -2  -6   4   61.88    4.93
   2   6  -4   57.74    8.66
  -2  -6   4   57.85    4.90
  -2  -6   4   52.11    8.74
  -2  -6   4   51.75    4.83
  -2  -6   4   67.91    5.33
  -2  -6   4   59.13    4.69
  -2  -6   4   55.93    9.00
  -2  -6   3  381.21   11.17
   2   6  -3  370.81   20.45
  -2  -6   3  351.55   12.05
  -2  -6   3  380.98   11.74
  -2  -6   3  400.05   11.77
  -2  -6   3  384.36   21.69
  -2  -6   3  379.53   21.78
  -2  -6   3  367.20   10.65
  -2  -6   2  612.80   13.38
  -2  -6   2  576.77   14.49
  -2  -6   2  611.88   13.00
   2   6  -2  614.75   24.86
  -2  -6   2  602.79   13.98
  -2  -6   1   18.28    2.33
  -2  -6   1   19.29    2.63
  -2  -6   1   16.78    4.12
  -2  -6   1   19.46    2.34
  -2  -6   1   20.80    2.35
   2   6  -1   20.25    4.42
  -2  -6   0    2.73    0.98
  -2  -6   0    1.65    0.89
  -2  -6   0    2.35    0.88
  -2  -6   0    1.15    2.24
  -2  -6   0    1.85    0.85
  -2  -6  -1  188.92    6.43
  -2  -6  -1  183.91    7.47
  -2  -6  -1  180.21   10.68
   2   6   1  164.26   14.39
  -2  -6  -1  182.07    6.96
  -2  -6  -2  235.43   11.25
  -2  -6  -2  221.38    8.09
   2   6   2  235.66    7.70
  -2  -6  -2  236.48    7.19
   2   6   2  207.70   16.58
  -2  -6  -3  414.25   11.05
   2   6   3  409.13   10.16
  -2  -6  -3  405.39    9.52
   2   6   3  401.86   11.93
  -2  -6  -4   12.25    2.01
   2   6   4   11.86    4.61
  -2  -6  -4   12.02    1.76
  -2  -6  -4   13.79    1.91
   2   6   4   14.18    2.42
  -2  -6  -5  331.77    9.41
  -2  -6  -5  319.08   10.35
  -2  -6  -5  304.32    8.92
   2   6   5  302.91    9.30
   2   6   5  305.16   23.04
   2   6   5  319.23   11.62
  -2  -6  -6   37.32    3.80
  -2  -6  -6   39.62    3.50
   2   6   6   33.99    8.42
  -2  -6  -6   37.73    3.38
   2   6   6   38.54    4.38
  -2  -6  -6   36.86    3.36
   2   6   6   37.08    3.41
   2   6   7   35.82    4.59
  -2  -6  -7   35.72    3.45
  -2  -6  -7   38.88    3.65
   2   6   7   29.19    8.36
  -2  -6  -7   37.39    3.89
   2   6   7   30.19    3.22
  -2  -6  -7   42.28    3.84
  -2  -6  -8   13.51    2.64
   2   6   8   12.74    2.26
   2   6   8    4.78    4.87
  -2  -6  -8   12.00    2.22
  -2  -6  -8   12.74    2.23
   2   6   8   13.29    3.03
  -2  -6  -8   13.63    2.33
  -2  -6  -9  106.97    6.43
   2   6   9   95.09    6.16
   2   6   9   99.10   16.72
   2   6   9  106.00    8.17
  -2  -6  -9  107.16    6.47
  -2  -6  -9  114.47    6.74
  -2  -6  -9  103.54    6.77
  -2  -6 -10  442.11   13.00
   2   6  10  438.17   13.26
   2   6  10  415.31   15.89
  -2  -6 -10  442.71   13.37
  -2  -6 -10  435.47   13.07
  -2  -6 -10  439.31   12.76
  -2  -6 -11    5.75    1.62
   2   6  11   14.14    2.43
  -2  -6 -11   11.48    2.16
   2   6  11   10.53    2.57
   2   6  12    4.91    1.69
  -2  -6 -12    6.28    1.50
   2   6  13    1.37    0.94
  -2  -6 -13    3.18    1.04
  -2  -7   9   17.23    2.28
   2   7  -9    5.75    1.43
  -2  -7   8   48.97    4.16
   2   7  -8   45.70    4.37
  -2  -7   8   43.18    3.82
  -2  -7   7   -0.09    1.20
  -2  -7   7    0.71    1.01
   2   7  -7   -0.59    1.50
  -2  -7   6   15.33    2.68
  -2  -7   6   12.57    2.56
  -2  -7   6   17.35    2.80
   2   7  -6   16.95    2.46
   2   7  -6   10.28    2.64
  -2  -7   5   16.93    2.91
   2   7  -5   14.58    2.39
  -2  -7   5   16.95    2.78
  -2  -7   5   13.97    2.61
  -2  -7   4    3.92    1.62
  -2  -7   4    2.15    1.32
  -2  -7   4    2.42    1.42
  -2  -7   4    4.42    4.25
  -2  -7   3    1.72    1.05
  -2  -7   3   -0.18    0.91
  -2  -7   3    1.26    1.11
  -2  -7   3    0.05    1.05
  -2  -7   3    0.79    1.69
   2   7  -3   -2.48    2.27
  -2  -7   2   58.32    4.96
  -2  -7   2   61.26    4.55
  -2  -7   2   62.72    4.59
  -2  -7   2   59.23    4.67
   2   7  -2   52.77    7.66
  -2  -7   2   56.37    8.61
   2   7  -2   63.73    4.93
   2   7  -1    3.91    1.44
  -2  -7   1    1.66    1.13
  -2  -7   1    3.14    1.28
  -2  -7   1    1.93    1.02
  -2  -7   1    1.37    1.34
  -2  -7   1    1.79    1.08
   2   7   0  139.80   11.99
  -2  -7   0  145.53    6.44
  -2  -7   0  150.12    7.46
  -2  -7   0  158.77    6.67
  -2  -7   0  158.53    7.20
   2   7   0  156.52    7.76
  -2  -7   0  156.86   11.97
  -2  -7  -1    4.77    1.38
  -2  -7  -1    6.48    1.36
  -2  -7  -1    5.68    1.42
  -2  -7  -1    8.12    1.56
   2   7   1    7.06    1.76
  -2  -7  -2  115.79    5.54
  -2  -7  -2  111.25    5.39
  -2  -7  -2  117.86    6.50
   2   7   2  112.00   13.70
   2   7   2  112.72    6.79
  -2  -7  -2  113.29    5.92
   2   7   3    4.00    1.54
   2   7   3    3.88    4.24
  -2  -7  -3    3.97    1.40
  -2  -7  -3    3.19    1.01
   2   7   3   10.34    1.88
  -2  -7  -3    3.80    1.10
  -2  -7  -4   44.98    4.15
  -2  -7  -4   31.22    2.91
   2   7   4   46.79    9.44
   2   7   4   45.28    3.80
   2   7   4   42.65    4.52
  -2  -7  -4   46.80    3.68
  -2  -7  -5   20.74    2.62
   2   7   5   22.28    2.81
  -2  -7  -5   21.97    2.62
  -2  -7  -5   20.74    2.96
   2   7   5   30.99    8.31
   2   7   5   18.07    3.08
   2   7   6  107.67    6.12
  -2  -7  -6  103.58    5.73
  -2  -7  -6  107.38    5.89
  -2  -7  -6  109.49    6.87
   2   7   6  105.06   15.69
   2   7   6  106.81    7.54
  -2  -7  -7   15.10    2.68
  -2  -7  -7   19.84    2.61
   2   7   7   16.29    2.58
  -2  -7  -7   16.96    2.58
   2   7   7   14.99    6.04
   2   7   7   18.84    3.53
  -2  -7  -8   40.91    4.39
   2   7   8   42.16    4.13
  -2  -7  -8   43.86    4.06
  -2  -7  -8   40.77    3.76
   2   7   8   47.76    5.50
   2   7   8   28.83    9.98
  -2  -7  -9   12.32    2.34
   2   7   9   12.82    2.41
   2   7   9   12.14    3.24
  -2  -7  -9   11.97    2.50
   2   7  10   53.90    4.60
  -2  -7 -10   56.82    4.66
   2   7  10   49.31    5.45
  -2  -7 -10   55.77    4.89
  -2  -7 -11    4.66    1.30
   2   7  11    3.50    1.46
   2   7  11    4.68    1.43
  -2  -7 -11    3.27    1.33
   2   7  11    0.75    0.94
  -2  -7 -12   21.15    2.42
   2   7  12   17.14    2.65
  -2  -7 -13    0.72    0.46
   2   8  -8   -0.78    0.87
  -2  -8   8    0.02    0.71
  -2  -8   7    3.94    1.41
   2   8  -7    4.87    1.73
  -2  -8   6    0.25    0.92
   2   8  -6    0.39    1.25
  -2  -8   6    0.01    0.97
   2   8  -6    1.82    1.14
  -2  -8   5    3.22    1.56
  -2  -8   5    3.30    1.57
   2   8  -5    1.98    1.09
  -2  -8   5    2.76    1.44
   2   8  -5    1.24    1.46
  -2  -8   4    3.16    1.47
  -2  -8   4    3.30    1.46
  -2  -8   4    1.68    1.25
   2   8  -4    3.25    1.76
  -2  -8   3   49.47    4.85
  -2  -8   3   53.65    4.60
  -2  -8   3   49.50    4.44
  -2  -8   3   57.61    4.97
  -2  -8   2  106.56    7.03
  -2  -8   2  109.36    6.31
  -2  -8   2  100.97    6.31
  -2  -8   2  108.48    6.32
  -2  -8   1    5.09    1.67
  -2  -8   1    7.85    1.90
  -2  -8   1    5.66    1.44
   2   8  -1    5.72    1.70
  -2  -8   1    7.06    1.74
  -2  -8   0   35.47    3.38
  -2  -8   0   48.15    4.01
  -2  -8   0   35.68    3.94
  -2  -8   0   38.77    3.81
   2   8   0   36.05    4.03
  -2  -8  -1  263.74   10.50
  -2  -8  -1  272.24    9.87
  -2  -8  -1  276.21    9.27
   2   8   1  281.77   11.26
  -2  -8  -1  247.46    8.64
  -2  -8  -2    6.37    1.82
  -2  -8  -2    5.84    1.53
  -2  -8  -2    5.37    1.39
  -2  -8  -2    5.26    1.48
   2   8   2    5.06    1.80
  -2  -8  -3   72.02    4.58
  -2  -8  -3   73.09    5.10
   2   8   3   71.11    4.98
  -2  -8  -3   75.68    4.92
   2   8   3   70.17    5.95
  -2  -8  -3   72.72    5.58
  -2  -8  -4   78.57    5.01
  -2  -8  -4   75.14    5.71
   2   8   4   62.19   11.62
   2   8   4   72.68    6.21
   2   8   4   79.37    5.39
  -2  -8  -4   76.05    4.71
  -2  -8  -5   69.82    4.83
  -2  -8  -5   73.94    5.78
  -2  -8  -5   71.57    4.70
   2   8   5   75.22   13.38
   2   8   5   72.83    5.25
   2   8   5   68.75    6.18
  -2  -8  -6    0.23    1.03
   2   8   6   -1.33    3.06
   2   8   6    0.48    0.89
   2   8   6    0.84    1.50
  -2  -8  -6    1.72    1.12
  -2  -8  -7   40.76    3.92
  -2  -8  -7   41.83    4.54
   2   8   7   40.56    4.08
   2   8   7   43.40   11.04
   2   8   7   40.68    5.05
  -2  -8  -8    1.59    1.42
   2   8   8    3.90    1.60
  -2  -8  -8    2.61    1.22
   2   8   8    3.06    1.67
   2   8   9  103.68    7.95
  -2  -8  -9   91.89    6.49
   2   8   9  100.33    6.21
  -2  -8  -9  102.60    6.19
   2   8  10    5.27    1.52
  -2  -8 -10    2.77    1.26
  -2  -8 -10    2.25    1.20
   2   8  10    3.14    1.58
   2   8  11   20.53    2.47
  -2  -8 -11   20.51    2.49
   2   8  11   16.91    2.93
  -2  -8 -11   17.46    2.41
  -2  -8 -12    2.73    0.89
   2   8  12   -0.07    0.68
  -2  -9   7   -0.21    0.60
   2   9  -7    0.64    0.85
  -2  -9   6    0.25    0.71
  -2  -9   6    2.43    1.23
   2   9  -6    0.70    1.01
  -2  -9   5    4.40    1.62
  -2  -9   5    2.46    1.23
   2   9  -5    2.51    1.10
   2   9  -5    4.54    1.73
  -2  -9   4   29.73    3.62
  -2  -9   4   40.15    4.07
  -2  -9   4   37.04    3.99
   2   9  -4   32.57    3.47
   2   9  -4   38.10    4.63
  -2  -9   3    6.51    1.92
  -2  -9   3    5.46    1.82
  -2  -9   3    5.41    1.73
   2   9  -3    3.87    1.70
  -2  -9   2   76.63    5.30
  -2  -9   2   67.02    5.24
   2   9  -2   69.88    6.29
  -2  -9   2   77.12    6.04
  -2  -9   2   75.25    5.44
  -2  -9   1   17.15    2.99
  -2  -9   1   17.11    2.74
  -2  -9   1   18.31    2.70
   2   9  -1   15.98    3.13
  -2  -9   1   17.59    2.58
   2   9  -1   15.05    2.73
   2   9   0   34.99    4.22
  -2  -9   0   37.61    4.30
  -2  -9   0   32.76    3.64
  -2  -9   0   36.14    3.48
  -2  -9   0   33.77    3.58
   2   9   0   37.75    4.50
  -2  -9  -1  137.00    6.59
  -2  -9  -1  139.78    7.13
  -2  -9  -1  129.11    7.07
   2   9   1  138.18    8.34
  -2  -9  -1  124.70    7.72
  -2  -9  -2  168.08    7.26
  -2  -9  -2  170.34    8.05
  -2  -9  -2  164.53    8.80
   2   9   2  176.45    9.57
  -2  -9  -2  185.59    8.00
  -2  -9  -3    7.25    1.85
  -2  -9  -3    7.12    1.57
  -2  -9  -3    9.96    2.00
  -2  -9  -3   11.49    2.43
   2   9   3    8.04    2.32
  -2  -9  -4   16.87    2.91
  -2  -9  -4   19.10    2.66
  -2  -9  -4   18.17    2.79
   2   9   4   19.04    3.33
  -2  -9  -5    0.91    0.89
  -2  -9  -5    1.33    1.42
  -2  -9  -5    2.28    1.06
   2   9   5    1.04    0.92
   2   9   5    0.26    1.62
  -2  -9  -6   40.80    4.61
   2   9   6   41.81    4.14
  -2  -9  -6   40.91    3.87
   2   9   6   40.20    5.05
  -2  -9  -7  184.37    9.46
  -2  -9  -7  184.49    8.15
   2   9   7  178.69    8.34
   2   9   7  182.62   10.63
  -2  -9  -8    1.54    1.37
   2   9   8    3.07    1.32
   2   9   8    1.07    1.48
  -2  -9  -8    2.05    1.20
  -2  -9  -9   16.48    2.45
  -2  -9  -9   15.55    2.81
   2   9   9   17.86    3.28
   2   9   9   17.22    2.55
  -2  -9 -10    7.36    1.79
   2   9  10    6.92    1.48
  -2  -9 -10    5.60    1.41
   2   9  10    6.79    2.00
   2   9  11    4.91    1.40
   2   9  11    2.84    0.94
  -2  -9 -11    6.64    1.31
  -2  -9 -11    3.62    1.12
  -2 -10   6   -0.13    0.33
  -2 -10   6    1.51    0.79
   2  10  -6    1.25    0.92
   2  10  -5    0.47    0.65
  -2 -10   5    0.26    0.64
  -2 -10   5    0.63    0.98
   2  10  -5    2.58    1.40
  -2 -10   4   13.01    2.18
  -2 -10   4   10.75    2.08
   2  10  -4   13.00    2.37
   2  10  -4   11.01    1.97
   2  10  -4   11.15    2.50
  -2 -10   3   88.66    5.70
   2  10  -3   86.81    6.76
  -2 -10   3   89.22    5.51
  -2 -10   3   97.04    6.01
  -2 -10   2   18.85    2.75
  -2 -10   2   16.04    2.71
   2  10  -2   16.27    3.05
  -2 -10   2   16.80    2.68
  -2 -10   1   47.37    4.24
   2  10  -1   38.63    4.53
  -2 -10   1   44.49    3.90
  -2 -10   1   46.27    4.15
  -2 -10   1   44.35    4.53
   2  10   0   39.52    4.40
  -2 -10   0   39.71    4.43
  -2 -10   0   45.76    3.86
  -2 -10   0   44.22    4.14
  -2 -10   0   46.86    4.19
   2  10   0   46.10    4.84
  -2 -10  -1   26.71    3.70
   2  10   1   25.01    3.65
  -2 -10  -1   21.59    2.90
  -2 -10  -1   24.62    2.80
  -2 -10  -1   23.55    3.10
  -2 -10  -2    2.01    1.45
  -2 -10  -2    2.13    1.13
  -2 -10  -2    1.38    1.01
  -2 -10  -2    0.91    1.02
   2  10   2    3.46    1.79
  -2 -10  -3   37.96    4.54
  -2 -10  -3   43.76    4.14
   2  10   3   37.77    4.63
  -2 -10  -3   40.03    3.89
  -2 -10  -4   -0.23    1.31
   2  10   4    1.20    1.39
  -2 -10  -4    0.88    0.94
  -2 -10  -4   -0.74    1.18
  -2 -10  -5    8.22    2.24
  -2 -10  -5    9.62    2.10
  -2 -10  -5   11.08    2.20
   2  10   5   11.68    2.79
  -2 -10  -6   23.70    3.04
   2  10   6   27.98    4.19
  -2 -10  -6   24.86    3.06
  -2 -10  -6   22.07    3.44
  -2 -10  -7   28.99    3.21
   2  10   7   32.54    3.52
  -2 -10  -7   26.59    3.71
   2  10   7   26.30    3.87
  -2 -10  -7   28.67    3.12
  -2 -10  -8   21.87    2.67
  -2 -10  -8   21.09    2.70
   2  10   8   20.68    2.68
  -2 -10  -8   18.68    2.99
   2  10   8   18.79    3.27
  -2 -10  -9    8.05    1.99
  -2 -10  -9    9.04    1.73
   2  10   9    8.59    1.63
  -2 -10  -9    8.22    1.60
   2  10   9    7.79    2.07
  -2 -10 -10    1.39    0.74
  -2 -10 -10    1.22    0.81
   2  10  10    2.10    1.18
  -2 -10 -10   -0.09    0.73
  -2 -11   5   15.39    1.82
   2  11  -5   13.33    2.02
   2  11  -4    5.38    1.22
   2  11  -4    6.36    1.65
   2  11  -4    8.80    1.81
  -2 -11   4    7.02    1.47
   2  11  -3    0.19    0.75
   2  11  -3   -0.38    0.86
   2  11  -3    0.36    0.73
  -2 -11   3   -0.48    0.67
  -2 -11   3   -0.75    0.93
   2  11  -2   -0.25    0.98
  -2 -11   2   -0.28    0.87
  -2 -11   2    0.68    0.86
  -2 -11   2    0.35    0.76
   2  11  -2   -1.98    1.15
  -2 -11   1    0.30    1.11
  -2 -11   1   -0.55    1.10
  -2 -11   1   -0.49    0.69
   2  11  -1   -0.79    0.69
  -2 -11   0   66.18    5.26
  -2 -11   0   59.05    4.33
  -2 -11   0   63.93    4.70
  -2 -11   0   61.29    5.29
  -2 -11  -1   11.81    2.02
  -2 -11  -1   12.38    2.31
  -2 -11  -1   12.63    2.47
   2  11   1   12.40    2.50
  -2 -11  -2    3.17    1.42
  -2 -11  -2    6.29    1.49
  -2 -11  -2    4.29    1.34
   2  11   2    4.95    1.76
  -2 -11  -3    5.55    1.32
   2  11   3   11.08    2.52
  -2 -11  -3   10.10    2.06
  -2 -11  -3    8.71    2.34
   2  11   4   14.38    2.85
  -2 -11  -4   15.88    2.94
  -2 -11  -4   14.96    2.29
  -2 -11  -4   17.80    2.47
  -2 -11  -5   -0.73    0.96
  -2 -11  -5    1.78    1.19
  -2 -11  -5    0.68    1.05
   2  11   5   -0.44    1.30
  -2 -11  -6    3.37    1.45
  -2 -11  -6    6.17    1.47
  -2 -11  -6    3.32    1.25
   2  11   6    3.18    1.36
  -2 -11  -7   69.76    5.54
  -2 -11  -7   62.47    5.05
  -2 -11  -7   60.72    4.07
  -2 -11  -7   59.71    4.11
   2  11   7   58.60    5.12
  -2 -11  -8   22.10    2.29
  -2 -11  -8   33.44    2.91
  -2 -11  -8   31.89    3.45
  -2 -11  -8   33.54    3.76
   2  11   8   33.27    3.75
  -2 -11  -9    1.08    0.96
  -2 -11  -9    0.26    0.56
  -2 -11  -9   -0.78    0.91
   2  11   9    0.38    0.50
   2  12  -3    4.60    1.15
  -2 -12   3    6.35    1.16
   2  12  -2   10.35    1.55
   2  12  -2   12.75    2.18
   2  12  -1    9.98    2.13
  -2 -12   1   11.95    1.83
   2  12   0    6.69    1.72
  -2 -12   0   12.97    1.98
  -2 -12  -1    0.98    0.84
  -2 -12  -1    2.64    1.08
  -2 -12  -2   15.06    2.43
  -2 -12  -2   13.84    2.07
   2  12   2   16.18    2.65
   2  12   3    2.21    1.12
  -2 -12  -3    3.31    1.30
   2  12   3    2.34    1.18
  -2 -12  -3    3.12    1.13
   2  12   4    4.77    1.52
   2  12   4    1.64    1.25
  -2 -12  -4    3.00    1.08
   2  12   4    2.28    1.26
  -2 -12  -4    2.82    1.37
  -2 -12  -5    2.28    0.97
  -2 -12  -5    3.13    1.38
   2  12   5    1.24    1.10
   2  12   5    3.50    1.24
  -2 -12  -6   10.49    2.03
   2  12   6    7.61    1.82
   2  12   6   13.12    2.26
  -2 -12  -6   12.60    1.76
  -2 -12  -7   -0.01    0.73
  -2 -12  -7    1.47    0.81
   2  12   7    2.06    0.95
  -2 -12  -8    0.97    0.98
  -2 -12  -8    1.80    0.60
   2  12   8    0.81    0.51
  -2 -13   0   -0.51    0.59
   2  13   0    0.24    0.65
   2  13   1    0.13    0.46
  -2 -13  -1    1.03    0.62
   2  13   2    0.09    0.61
  -2 -13  -2    1.12    0.63
   2  13   2   -0.68    0.66
   2  13   3    2.18    1.00
  -2 -13  -3    1.22    0.93
  -2 -13  -3    2.97    0.90
   2  13   3    0.69    0.77
   2  13   4   -0.10    0.56
  -2 -13  -4    0.54    0.54
  -2 -13  -4    0.79    0.63
   2  13   4    0.15    0.64
   2  13   5   -0.96    0.58
  -2 -13  -5    0.17    0.43
  -3  12   4   10.79    1.84
  -3  12   4    7.85    1.40
  -3  12   3    9.59    1.68
  -3  12   3    6.79    1.70
  -3  12   3    9.72    1.84
  -3  12   2   -2.49    1.16
  -3  12   2    0.17    0.63
  -3  12   2   -2.39    1.00
  -3  12   1    2.44    1.05
  -3  12   1    0.38    0.76
  -3  12   1   -0.21    0.92
  -3  12   0    1.46    0.71
  -3  12   0   -0.26    0.86
  -3  12   0    0.39    0.58
  -3  12  -1    7.76    1.39
  -3  12  -1    3.40    1.20
  -3  12  -1    7.58    1.86
  -3  12  -1    5.75    1.35
  -3  12  -2    0.75    0.57
  -3  12  -2    0.96    0.80
  -3  12  -2    1.58    0.90
  -3  12  -3    0.02    0.43
  -3  12  -3    2.82    1.16
   3 -11  -6    3.76    1.17
  -3  11   6    6.63    1.48
  -3  11   6    7.54    1.65
  -3  11   5   11.51    2.21
   3 -11  -5    9.25    1.71
  -3  11   5    9.58    1.87
  -3  11   4   -0.05    0.94
  -3  11   4    0.62    0.75
   3 -11  -4    0.80    0.60
  -3  11   3   11.58    2.62
  -3  11   3   10.46    2.19
  -3  11   3   10.46    2.23
  -3  11   2    9.12    2.08
  -3  11   2   10.08    2.52
  -3  11   2    8.89    2.02
  -3  11   1    0.66    1.05
  -3  11   1   -0.06    0.75
  -3  11   1    0.55    1.15
  -3  11   1   -1.45    1.75
  -3  11   0    1.54    1.00
  -3  11   0    3.70    1.32
  -3  11   0    0.33    0.95
  -3  11   0    0.45    0.74
  -3  11   0    1.14    1.13
  -3  11  -1   33.67    3.66
  -3  11  -1   32.57    4.23
  -3  11  -1   37.34    4.84
  -3  11  -1   28.30    3.99
  -3  11  -1   33.71    3.64
  -3  11  -2    1.77    0.86
  -3  11  -2    2.75    1.53
  -3  11  -2    1.95    1.02
  -3  11  -2    0.95    1.26
  -3  11  -3   -0.08    0.79
  -3  11  -3   -0.43    1.25
  -3  11  -3    2.49    1.06
  -3  11  -3    0.11    1.08
  -3  11  -3    0.40    0.69
  -3  11  -4    1.29    1.07
  -3  11  -4    1.37    0.90
  -3  11  -4    2.43    0.95
  -3  11  -4    0.88    0.65
  -3  11  -4    0.60    0.92
  -3  11  -5    0.73    0.74
  -3  11  -5    0.17    0.68
  -3  11  -5    0.52    0.69
  -3  11  -6    0.34    0.51
  -3  11  -6    0.29    0.56
  -3  11  -6    0.96    0.52
   3 -10  -8    2.40    0.97
  -3  10   8    3.09    1.12
  -3  10   7    9.95    2.01
  -3  10   7    8.43    1.75
   3 -10  -7    7.96    1.62
  -3  10   7    7.09    1.53
   3 -10  -6   47.66    3.99
  -3  10   6   46.98    3.79
  -3  10   6   49.84    3.84
  -3  10   6   42.26    4.35
  -3  10   6   44.17    4.43
   3 -10  -5   29.24    3.25
  -3  10   5   29.44    3.30
  -3  10   5   21.66    3.07
  -3  10   5   23.02    3.35
  -3  10   5   26.83    3.66
  -3  10   5   29.38    3.19
   3 -10  -4   25.86    3.11
  -3  10   4   19.88    3.27
  -3  10   4   23.22    3.40
  -3  10   4   22.23    3.66
  -3  10   4   28.36    3.43
  -3  10   4   24.09    3.62
  -3  10   4   22.56    2.87
  -3  10   3   -0.36    1.57
   3 -10  -3   -1.93    1.09
  -3  10   3   -0.68    1.20
  -3  10   3    0.33    1.40
  -3  10   3   -0.26    0.95
  -3  10   3   -0.45    1.24
  -3  10   2    1.04    1.06
  -3  10   2    2.16    1.57
  -3  10   2    0.39    1.09
  -3  10   2    0.51    1.34
  -3  10   2    2.75    1.35
  -3  10   2   -0.72    1.06
  -3  10   1   16.59    2.97
  -3  10   1   17.59    3.67
  -3  10   1   20.38    3.59
  -3  10   1   17.88    3.01
  -3  10   1   14.37    3.55
  -3  10   1   17.67    3.08
  -3  10   0    3.25    1.27
  -3  10   0    4.09    1.93
  -3  10   0    4.35    1.42
  -3  10   0    3.06    1.41
  -3  10   0    7.60    2.41
  -3  10  -1   12.76    2.59
  -3  10  -1   10.35    2.68
  -3  10  -1   12.53    3.23
  -3  10  -1   12.16    2.49
  -3  10  -1   11.66    3.09
  -3  10  -2    1.97    1.04
  -3  10  -2    3.38    1.80
  -3  10  -2    3.74    1.45
  -3  10  -2    4.98    2.21
  -3  10  -2    5.28    1.90
  -3  10  -2    4.51    1.90
  -3  10  -3    4.21    1.89
  -3  10  -3    3.40    1.82
  -3  10  -3    1.95    1.23
  -3  10  -3    3.10    1.86
  -3  10  -3    2.15    1.50
  -3  10  -3    1.75    1.06
  -3  10  -4    3.18    1.59
  -3  10  -4    3.80    1.32
  -3  10  -4    2.82    1.22
  -3  10  -4    1.81    1.18
  -3  10  -4    3.26    1.21
  -3  10  -4    6.94    2.25
  -3  10  -5    0.89    0.87
  -3  10  -5    3.11    1.26
  -3  10  -5    2.23    1.41
  -3  10  -5    5.06    1.80
  -3  10  -5    3.96    1.78
  -3  10  -6   -0.17    0.84
  -3  10  -6    1.00    0.87
  -3  10  -6   -0.81    1.02
  -3  10  -6   -0.14    0.82
  -3  10  -6    2.47    1.18
  -3  10  -7   -0.40    0.57
  -3  10  -7    0.64    0.75
  -3  10  -7    0.93    0.74
  -3  10  -7    1.85    1.00
   3  -9  -9   24.57    2.48
  -3   9   9   22.32    2.26
  -3   9   9   22.81    2.54
   3  -9  -8   11.55    2.02
  -3   9   8   10.05    1.81
  -3   9   8   10.97    1.90
  -3   9   8    9.33    1.75
  -3   9   7    1.02    0.73
  -3   9   7    0.40    0.80
  -3   9   7    1.47    0.83
   3  -9  -7   -0.49    1.26
  -3   9   6   89.68    6.07
   3  -9  -6   79.90    5.61
  -3   9   6   73.51    5.25
  -3   9   6   85.48    5.51
   3  -9  -5    0.18    1.14
  -3   9   5   -0.31    0.63
  -3   9   5   -0.02    0.98
  -3   9   5    0.42    1.05
  -3   9   5   -0.16    1.14
  -3   9   5   -0.34    1.14
  -3   9   4   11.30    2.21
  -3   9   4   11.06    2.67
   3  -9  -4   13.46    2.42
  -3   9   4   13.29    2.40
  -3   9   4   10.91    2.28
  -3   9   4    9.35    2.47
  -3   9   4   12.78    2.60
  -3   9   3   38.54    5.28
  -3   9   3   42.55    4.06
  -3   9   3   38.19    4.58
  -3   9   3   44.17    4.51
  -3   9   3   41.29    4.72
  -3   9   3   42.81    5.16
  -3   9   3   40.61    4.13
   3  -9  -3   40.84    3.97
  -3   9   2  550.01   14.04
   3  -9  -2  544.66   13.72
  -3   9   2  540.51   15.46
  -3   9   2  519.47   16.39
  -3   9   2  524.40   16.98
  -3   9   2  507.38   18.89
  -3   9   2  523.94   18.70
  -3   9   1   18.62    3.29
  -3   9   1   22.90    4.29
  -3   9   1   19.31    3.52
   3  -9  -1   13.42    4.96
  -3   9   1   18.98    3.77
  -3   9   1   20.74    3.37
  -3   9   1   18.22    3.32
  -3   9   1   18.09    3.28
  -3   9   0   78.95    7.17
  -3   9   0   68.15    6.22
  -3   9   0   80.89    6.08
  -3   9   0   73.01    6.13
  -3   9   0   74.69    7.27
  -3   9   0   78.25    7.78
   3  -9   0   74.78   10.81
  -3   9   0   72.59    6.17
  -3   9  -1   18.18    3.72
  -3   9  -1   17.06    3.06
  -3   9  -1   15.53    2.74
   3  -9   1    4.90    2.78
  -3   9  -1   15.40    3.37
  -3   9  -1   16.58    3.65
  -3   9  -1   15.25    3.18
  -3   9  -2    1.14    1.05
  -3   9  -2   -0.03    1.54
  -3   9  -2   -1.16    1.33
  -3   9  -2   -0.85    1.16
  -3   9  -2    0.63    1.28
  -3   9  -2   -0.77    2.11
  -3   9  -3    7.86    2.11
  -3   9  -3    7.12    2.42
  -3   9  -3    6.18    1.91
  -3   9  -3    7.40    2.39
  -3   9  -3    5.72    2.16
  -3   9  -3    2.53    1.54
  -3   9  -4    0.32    0.97
  -3   9  -4    2.00    1.63
  -3   9  -4   -0.22    1.03
  -3   9  -4    1.61    1.66
  -3   9  -4   -0.10    1.53
  -3   9  -4    2.08    1.19
  -3   9  -4    0.54    1.49
  -3   9  -5   20.98    3.90
  -3   9  -5   19.48    3.52
  -3   9  -5   21.57    3.58
  -3   9  -5   22.12    3.15
  -3   9  -5   12.86    2.36
  -3   9  -5   16.39    3.54
  -3   9  -6    0.47    1.07
  -3   9  -6    0.25    0.98
  -3   9  -6    0.71    0.77
  -3   9  -6    1.05    1.09
  -3   9  -6    0.62    1.16
  -3   9  -7    0.40    1.07
  -3   9  -7    1.52    0.83
  -3   9  -7    0.79    0.99
  -3   9  -7   -0.07    1.04
  -3   9  -7   -0.80    1.09
  -3   9  -8    0.20    0.84
  -3   9  -8   -0.17    0.66
  -3   9  -8    0.12    0.68
  -3   9  -9    0.49    0.84
  -3   9  -9   -0.06    0.44
  -3   9  -9    1.51    0.74
   3  -8  -9   72.50    4.62
  -3   8   9   67.68    4.89
  -3   8   9   70.60    4.58
  -3   8   8   59.76    5.18
   3  -8  -8   50.86    4.41
  -3   8   8   50.30    4.31
   3  -8  -7  129.54    7.25
  -3   8   7  138.01    6.87
  -3   8   7  119.61    7.00
  -3   8   7  133.85    8.13
  -3   8   6   76.75    6.24
  -3   8   6   68.62    5.39
   3  -8  -6   83.74    6.03
  -3   8   6   79.98    5.66
   3  -8  -5   84.04    5.98
  -3   8   5   80.20    5.84
  -3   8   5   86.57    6.54
  -3   8   5   84.84    6.55
  -3   8   5   81.88    5.86
   3  -8  -4   57.90    4.81
  -3   8   4   56.32    4.95
  -3   8   4   57.10    4.85
  -3   8   4   65.25    6.18
  -3   8   4   62.30    5.44
  -3   8   4   60.61    5.64
  -3   8   3   47.94    5.61
   3  -8  -3   45.47    8.18
  -3   8   3   47.66    5.37
   3  -8  -3   49.11    4.29
  -3   8   3   46.21    4.28
  -3   8   3   47.90    4.59
  -3   8   3   50.76    4.73
  -3   8   3   44.32    4.95
  -3   8   2    5.09    1.56
  -3   8   2    4.37    1.68
   3  -8  -2    6.42    1.55
  -3   8   2    5.90    1.48
  -3   8   2    5.60    1.99
   3  -8  -2    7.71    3.69
  -3   8   2    7.27    2.43
  -3   8   2    6.57    2.04
  -3   8   2    7.66    2.40
  -3   8   1  115.40    6.97
   3  -8  -1  107.42   12.26
  -3   8   1  115.54    7.62
  -3   8   1  114.05    8.79
  -3   8   1  118.25    6.83
  -3   8   1  119.91    7.89
  -3   8   1  112.30    7.96
  -3   8   1  117.35    8.94
  -3   8   1  117.66    6.27
  -3   8   0  188.60   10.80
  -3   8   0  184.59    9.61
   3  -8   0  188.26   16.15
  -3   8   0  210.66    9.34
  -3   8   0  199.28   10.23
  -3   8   0  194.64   11.72
  -3   8   0  202.38   11.63
  -3   8   0  203.96    9.79
  -3   8   0  213.12    8.94
   3  -8   1   54.26    8.86
  -3   8  -1   52.01    5.25
  -3   8  -1   59.55    5.99
  -3   8  -1   57.02    6.13
  -3   8  -1   59.93    6.56
  -3   8  -1   51.94    4.98
  -3   8  -1   52.46    5.89
  -3   8  -1   61.08    5.08
  -3   8  -1   56.54    5.27
  -3   8  -2   36.31    5.04
  -3   8  -2   36.24    5.12
   3  -8   2   40.58    8.33
  -3   8  -2   37.15    4.29
  -3   8  -2   41.96    5.43
  -3   8  -2   34.71    4.74
  -3   8  -2   31.57    3.99
  -3   8  -3   25.46    4.25
  -3   8  -3   22.68    4.28
  -3   8  -3   29.51    4.61
  -3   8  -3   24.16    3.88
   3  -8   3   23.79    6.71
  -3   8  -3   24.61    3.54
  -3   8  -3   29.82    4.66
  -3   8  -3   24.91    3.40
  -3   8  -4   10.86    2.46
  -3   8  -4   10.81    2.46
   3  -8   4   10.02    2.04
  -3   8  -4    7.04    2.56
  -3   8  -4   12.53    2.56
  -3   8  -4    7.74    2.67
  -3   8  -4   10.71    2.71
   3  -8   4    5.04    3.52
  -3   8  -4    7.30    2.49
  -3   8  -5   49.62    4.70
  -3   8  -5   49.90    5.85
  -3   8  -5   55.28    6.41
  -3   8  -5   56.19    5.87
  -3   8  -5   57.99    5.20
   3  -8   5   60.09    4.88
  -3   8  -5   54.37    6.51
  -3   8  -5   55.99    4.97
  -3   8  -5   55.13    5.21
  -3   8  -6   12.73    2.49
  -3   8  -6   15.13    3.50
  -3   8  -6   12.94    2.90
  -3   8  -6   13.11    3.35
   3  -8   6   10.51    2.08
  -3   8  -6   11.65    2.53
  -3   8  -7    1.11    1.24
  -3   8  -7    0.79    1.30
  -3   8  -7   -0.32    0.96
  -3   8  -7    0.51    1.10
  -3   8  -7    1.66    1.54
  -3   8  -8   -0.73    0.97
  -3   8  -8    2.79    1.78
  -3   8  -8   -0.99    0.92
  -3   8  -8   -0.36    0.93
  -3   8  -8    0.83    1.23
  -3   8  -9   -0.72    0.86
  -3   8  -9    0.83    0.70
  -3   8  -9   -0.22    1.02
  -3   8 -10    0.19    0.70
  -3   8 -10    0.36    0.54
   3  -7 -10  103.56    5.21
  -3   7  10  101.47    5.32
  -3   7  10   98.58    5.84
   3  -7  -9   63.99    4.73
  -3   7   9   64.52    5.53
  -3   7   9   63.95    4.87
  -3   7   8  160.73    8.24
   3  -7  -8  176.97    8.48
  -3   7   8  174.56    9.79
   3  -7  -7  237.21   10.22
  -3   7   7  238.82    9.47
  -3   7   7  211.82    9.66
  -3   7   7  228.97   11.45
   3  -7  -6   86.49    6.29
  -3   7   6   87.41    7.07
  -3   7   6   90.16    6.11
  -3   7   6   80.91    5.96
  -3   7   5   32.94    3.76
  -3   7   5   31.07    3.69
  -3   7   5   29.94    4.01
   3  -7  -5   35.32    3.94
   3  -7  -5   20.04    5.71
  -3   7   4    7.24    1.91
   3  -7  -4    5.47    1.66
  -3   7   4    7.74    1.95
  -3   7   4    8.79    2.08
   3  -7  -4    4.95    3.12
  -3   7   4    5.70    1.82
  -3   7   4    4.11    1.70
  -3   7   3   94.57    7.31
   3  -7  -3   96.98    5.78
  -3   7   3   89.65    5.69
  -3   7   3   85.35    5.85
  -3   7   3   88.71    6.25
  -3   7   3   89.41    6.56
  -3   7   3   95.92    7.08
  -3   7   2 1084.30   24.80
   3  -7  -2 1125.05   18.54
  -3   7   2 1057.31   18.61
  -3   7   2 1111.94   20.48
  -3   7   2 1061.78   22.63
  -3   7   2 1101.39   20.77
  -3   7   2 1062.97   24.94
   3  -7  -1   70.35    4.49
  -3   7   1   65.94    5.68
  -3   7   1   75.39    5.30
  -3   7   1   66.16    5.62
  -3   7   1   75.71    6.82
   3  -7  -1   68.46    9.14
  -3   7   1   75.08    6.68
  -3   7   1   69.56    5.13
  -3   7   1   71.70    5.63
  -3   7   1   70.66    4.64
  -3   7   0  186.03   10.55
  -3   7   0  211.24    8.65
   3  -7   0  206.86   15.79
  -3   7   0  204.58    8.67
  -3   7   0  213.84    7.85
  -3   7   0  205.39   10.01
  -3   7   0  185.97    9.97
  -3   7   0  205.42   11.24
  -3   7   0  202.50    9.65
  -3   7   0  200.97    9.34
  -3   7  -1    4.59    1.29
  -3   7  -1    6.03    2.17
  -3   7  -1    4.13    1.63
  -3   7  -1    6.11    2.03
  -3   7  -1    4.09    1.36
   3  -7   1    3.53    2.61
  -3   7  -1    5.53    1.76
  -3   7  -1    5.37    1.66
  -3   7  -1    7.06    2.22
  -3   7  -1    5.52    1.72
  -3   7  -2  180.57   10.15
  -3   7  -2  171.56    8.64
  -3   7  -2  199.19   10.70
  -3   7  -2  171.06   10.28
   3  -7   2  185.74   15.67
  -3   7  -2  181.40   10.76
  -3   7  -2  198.00   10.89
  -3   7  -2  200.78    8.55
  -3   7  -2  187.98    9.08
  -3   7  -2  193.83    8.24
  -3   7  -3   21.18    3.40
  -3   7  -3   18.78    3.51
  -3   7  -3   23.44    2.90
  -3   7  -3   17.70    2.83
  -3   7  -3   13.85    3.02
   3  -7   3    8.37    3.62
  -3   7  -3   15.88    3.50
  -3   7  -3   16.91    2.84
  -3   7  -4   19.31    3.15
  -3   7  -4   13.97    2.48
  -3   7  -4   14.71    3.20
   3  -7   4   21.39    2.84
  -3   7  -4   18.14    3.44
  -3   7  -4   14.57    2.65
  -3   7  -4   15.72    3.56
  -3   7  -5    2.70    1.07
  -3   7  -5    5.26    1.80
   3  -7   5    6.79    3.93
  -3   7  -5    3.63    1.63
  -3   7  -5    5.46    2.42
   3  -7   5    4.43    1.51
  -3   7  -5    3.52    1.55
  -3   7  -5    3.84    1.35
  -3   7  -6    0.93    1.21
  -3   7  -6    0.37    1.17
  -3   7  -6    1.98    1.36
  -3   7  -6    1.06    1.06
   3  -7   6    1.30    1.24
  -3   7  -6    0.69    1.68
  -3   7  -6    1.03    0.92
  -3   7  -7   19.59    3.94
  -3   7  -7   17.21    2.96
  -3   7  -7   19.50    3.47
  -3   7  -7   17.85    2.97
   3  -7   7   18.82    2.88
  -3   7  -7   13.60    3.22
  -3   7  -8    8.12    2.24
  -3   7  -8    5.07    1.64
  -3   7  -8    7.87    2.16
  -3   7  -8    5.63    2.35
  -3   7  -8    1.04    1.58
  -3   7  -9    8.26    2.56
  -3   7  -9    7.60    1.73
  -3   7  -9    7.69    2.17
  -3   7  -9    7.73    1.95
  -3   7 -10    3.72    1.57
  -3   7 -10    4.08    1.29
  -3   7 -10    0.86    0.49
  -3   7 -10    1.22    0.79
  -3   7 -11    1.67    0.78
  -3   6  11    5.46    1.25
  -3   6  11    4.85    1.24
   3  -6 -10   97.54    5.40
  -3   6  10   87.81    5.50
  -3   6  10   96.31    6.54
   3  -6  -9  157.50    7.84
  -3   6   9  149.38    7.98
  -3   6   9  153.67    9.22
  -3   6   8   72.80    5.90
  -3   6   8   74.29    5.94
  -3   6   8   75.45    7.03
   3  -6  -8   80.64    5.99
   3  -6  -7  109.58    7.04
  -3   6   7  101.96    6.47
  -3   6   7  102.09    6.89
  -3   6   7  110.86    8.36
  -3   6   7   97.16    6.79
  -3   6   6    1.70    1.25
   3  -6  -6    1.93    1.51
  -3   6   6    2.43    1.41
   3  -6  -6    1.70    2.88
  -3   6   6    3.24    1.59
  -3   6   6    3.52    1.79
   3  -6  -5   33.09    7.22
  -3   6   5   41.95    4.18
  -3   6   5   41.82    8.11
  -3   6   5   38.76    4.58
  -3   6   5   43.36    4.31
  -3   6   5   37.07    3.92
  -3   6   4   71.20    5.66
  -3   6   4   67.65    9.99
  -3   6   4   68.23    5.08
  -3   6   4   67.35    5.14
  -3   6   4   77.88    5.29
   3  -6  -4   70.13    9.78
  -3   6   4   72.76    5.88
  -3   6   3  671.77   17.76
  -3   6   3  668.35   15.54
  -3   6   3  709.72   14.77
   3  -6  -3  687.90   28.47
  -3   6   3  688.92   15.02
  -3   6   3  701.51   17.10
  -3   6   3  715.16   17.71
  -3   6   3  674.18   17.11
   3  -6  -3  737.76   15.18
  -3   6   2  291.11   11.92
   3  -6  -2  288.68    9.00
  -3   6   2  285.73    9.82
   3  -6  -2  298.91   17.52
  -3   6   2  287.61    9.14
  -3   6   2  283.92   10.26
  -3   6   2  281.87   11.64
  -3   6   2  281.41   10.82
  -3   6   1 1825.15   30.24
  -3   6   1 1722.20   26.61
  -3   6   1 1887.87   27.53
  -3   6   1 1821.29   22.14
  -3   6   1 1908.92   24.73
  -3   6   1 1897.25   30.49
  -3   6   1 1931.85   25.49
  -3   6   0   99.84    7.08
  -3   6   0   96.32    6.56
  -3   6   0  106.55    5.75
   3  -6   0  102.00   10.20
  -3   6   0   76.07    4.37
  -3   6   0   99.77    7.25
  -3   6   0  100.90    6.18
  -3   6   0   80.21    5.12
  -3   6   0  100.13    6.37
  -3   6   0  102.85    6.62
  -3   6  -1  370.83   13.59
  -3   6  -1  349.42   13.68
  -3   6  -1  379.58   13.38
  -3   6  -1  379.34   10.79
  -3   6  -1  370.16   11.71
  -3   6  -1  364.71   12.27
  -3   6  -1  355.60   11.72
   3  -6   1  358.08   19.23
  -3   6  -2    5.82    1.83
  -3   6  -2    2.84    1.42
  -3   6  -2    3.79    1.49
  -3   6  -2    3.29    1.12
  -3   6  -2    7.46    1.76
   3  -6   2    3.47    2.26
  -3   6  -2    3.88    1.26
  -3   6  -2    6.60    1.67
  -3   6  -2    4.05    1.68
  -3   6  -2    6.83    1.84
   3  -6   3    2.06    2.31
  -3   6  -3    4.42    1.47
  -3   6  -3    2.58    1.31
  -3   6  -3    3.90    1.24
  -3   6  -3    3.92    1.67
  -3   6  -3    4.23    1.41
  -3   6  -3    2.89    1.20
  -3   6  -3    2.55    1.58
  -3   6  -3    6.97    1.65
  -3   6  -4   60.58    6.28
  -3   6  -4   57.77    5.77
   3  -6   4   49.68    4.02
  -3   6  -4   56.33    5.18
  -3   6  -4   54.06    4.80
   3  -6   4   44.58    7.96
  -3   6  -4   55.42    4.39
  -3   6  -4   53.56    4.72
  -3   6  -4   55.99    5.57
  -3   6  -5   61.05    5.22
  -3   6  -5   52.48    5.53
  -3   6  -5   67.45    5.07
  -3   6  -5   57.65    5.62
   3  -6   5   63.16    4.83
  -3   6  -5   60.61    5.22
   3  -6   5   53.36    9.13
  -3   6  -5   62.07    6.46
  -3   6  -5   62.21    5.08
  -3   6  -6    0.48    0.85
  -3   6  -6    0.54    1.25
  -3   6  -6    1.69    1.08
  -3   6  -6    3.18    1.46
   3  -6   6    0.20    0.95
  -3   6  -6    0.01    1.03
  -3   6  -6    1.77    1.22
  -3   6  -7  159.53    8.68
  -3   6  -7  154.14    9.48
   3  -6   7  160.02    8.40
  -3   6  -7  178.56   11.01
  -3   6  -7  146.48    8.30
   3  -6   7  149.36   16.87
  -3   6  -8    2.63    1.93
  -3   6  -8   -0.79    1.20
  -3   6  -8    1.20    1.21
  -3   6  -8   -0.57    1.40
  -3   6  -8    3.28    1.77
  -3   6  -9    1.74    1.53
  -3   6  -9   -0.33    1.25
  -3   6  -9   -0.57    1.17
  -3   6  -9    0.04    1.15
  -3   6 -10    3.52    1.56
  -3   6 -10    6.30    1.75
  -3   6 -10    3.29    1.64
  -3   6 -10    5.59    1.55
  -3   6 -11    0.14    0.72
  -3   6 -11   -0.68    0.52
   3  -5 -11  103.74    4.86
  -3   5  11  120.07    5.82
  -3   5  11  115.82    6.30
   3  -5 -10   32.68    3.38
  -3   5  10   32.98    3.75
  -3   5  10   33.56    3.68
  -3   5  10   34.37    3.44
  -3   5  10   32.31    4.14
   3  -5  -9    4.11    1.70
  -3   5   9    5.11    1.66
  -3   5   9    2.22    1.28
  -3   5   9    3.98    1.63
  -3   5   9    3.05    1.60
  -3   5   8   42.91    4.14
  -3   5   8   44.21    4.76
  -3   5   8   42.03    4.67
   3  -5  -8   40.34    3.65
  -3   5   8   39.36    4.59
  -3   5   8   44.92    5.65
  -3   5   7   37.30    4.04
  -3   5   7   44.42    4.67
  -3   5   7   39.29    4.40
  -3   5   7   37.30    5.10
   3  -5  -7   40.94    3.65
  -3   5   7   38.36    4.43
   3  -5  -7   40.22    8.60
  -3   5   6   -0.85    1.36
  -3   5   6   -0.39    1.01
  -3   5   6    1.40    1.24
   3  -5  -6   -0.56    1.86
  -3   5   6    1.24    1.04
  -3   5   6    1.34    1.28
   3  -5  -5  103.39   12.35
  -3   5   5  108.80   13.47
  -3   5   5  106.02    6.37
  -3   5   5  110.35    6.61
  -3   5   5  109.21    6.57
  -3   5   5  111.49    7.74
  -3   5   5  115.83    6.53
  -3   5   4   27.59    6.42
  -3   5   4   28.84    3.66
  -3   5   4   29.04    3.24
  -3   5   4   20.85    2.59
  -3   5   4   23.75    2.89
   3  -5  -4   30.89    6.33
  -3   5   4   25.04    3.06
  -3   5   3 1135.62   21.03
  -3   5   3 1249.84   40.00
   3  -5  -3 1212.64   35.57
  -3   5   3 1202.98   18.97
  -3   5   3 1216.65   18.59
  -3   5   3 1182.51   19.58
  -3   5   3 1199.04   21.64
  -3   5   2   27.61    3.14
  -3   5   2   24.28    2.60
  -3   5   2   27.37    2.88
  -3   5   2   28.75    3.28
  -3   5   2   26.82    3.25
   3  -5  -2   24.76    4.71
  -3   5   2   30.32    5.95
  -3   5   1 1841.77   27.48
  -3   5   1 1938.57   45.45
  -3   5   1 1717.62   26.34
  -3   5   1 1838.08   22.78
   3  -5  -1 1769.15   36.52
  -3   5   1 1876.90   24.07
  -3   5   1 1856.85   24.42
  -3   5   0  242.39   10.11
  -3   5   0  259.49    8.28
  -3   5   0  245.96   10.16
  -3   5   0  272.57   17.07
   3  -5   0  255.82   12.70
  -3   5  -1    6.68    1.82
  -3   5  -1    3.49    1.29
   3  -5   1    3.70    2.02
  -3   5  -1    2.39    1.16
  -3   5  -1    2.43    1.06
  -3   5  -2   24.53    3.27
  -3   5  -2   24.80    3.33
  -3   5  -2   26.32    3.13
  -3   5  -2   27.43    3.55
  -3   5  -2   22.38    3.16
  -3   5  -2   24.64    3.00
   3  -5   2   21.33    4.59
  -3   5  -3    6.42    1.64
   3  -5   3    1.26    2.11
  -3   5  -3    6.74    2.03
  -3   5  -3    6.68    1.50
  -3   5  -3    5.49    1.81
  -3   5  -3    6.79    1.95
  -3   5  -3    7.56    1.74
  -3   5  -3    8.30    1.87
  -3   5  -3    6.98    1.48
   3  -5   4  226.38   16.28
  -3   5  -4  215.58   10.37
  -3   5  -4  236.62   10.56
  -3   5  -4  223.11    9.13
  -3   5  -4  213.08   10.73
  -3   5  -4  226.16    9.22
  -3   5  -4  221.14    9.49
  -3   5  -5  110.43    7.66
   3  -5   5   96.34    5.65
  -3   5  -5  118.46    7.54
   3  -5   5  102.41   11.86
  -3   5  -5  114.22    6.60
  -3   5  -5  102.45    6.16
  -3   5  -5  116.62    8.27
  -3   5  -5  125.60    7.08
  -3   5  -5  114.98    6.34
  -3   5  -6  160.06    8.13
  -3   5  -6  179.11    9.84
  -3   5  -6  179.96   10.61
  -3   5  -6  185.40    9.33
  -3   5  -6  175.66    8.75
   3  -5   6  157.80   15.70
  -3   5  -6  183.65    8.57
   3  -5   6  180.55    8.28
  -3   5  -7  120.49    8.23
  -3   5  -7  111.01    7.17
   3  -5   7  117.77    7.11
  -3   5  -7  110.56    7.04
  -3   5  -7  123.07    8.95
  -3   5  -7  115.57    6.82
   3  -5   7  106.61   13.57
  -3   5  -8  418.28   14.20
   3  -5   8  379.37   26.94
  -3   5  -8  445.70   15.40
  -3   5  -8  408.66   13.50
  -3   5  -8  408.42   16.16
  -3   5  -9    1.54    1.02
  -3   5  -9    0.74    1.22
  -3   5  -9   -1.45    1.83
  -3   5  -9    1.98    1.53
  -3   5 -10   -0.80    1.47
  -3   5 -10    0.42    1.03
  -3   5 -10    1.85    1.20
  -3   5 -10    2.44    1.19
  -3   5 -11    7.12    1.78
  -3   5 -11    4.90    1.28
  -3   5 -11    7.52    2.05
  -3   5 -12    1.54    0.81
   3  -4 -11  165.75    6.29
  -3   4  11  192.39    7.94
  -3   4  11  193.81    7.91
  -3   4  11  178.08    8.09
   3  -4 -10  196.47    8.28
  -3   4  10  190.42    9.09
  -3   4  10  166.34    8.47
  -3   4  10  187.28    9.04
  -3   4  10  182.36    9.77
  -3   4   9   11.75    2.49
  -3   4   9   17.51    3.04
  -3   4   9   15.39    2.89
   3  -4  -9   13.41    2.15
  -3   4   9   13.88    3.16
  -3   4   8    8.45    2.28
  -3   4   8   11.89    2.72
   3  -4  -8    7.22    1.63
  -3   4   8    7.64    2.59
  -3   4   8   11.28    2.30
  -3   4   8    7.07    2.25
  -3   4   7    6.47    1.92
   3  -4  -7    9.91    1.86
  -3   4   7   11.09    2.55
  -3   4   7    8.39    2.29
   3  -4  -7   13.69    5.32
  -3   4   7    9.35    2.10
  -3   4   7    7.46    2.38
   3  -4  -6  219.24    8.10
  -3   4   6  211.82    9.62
   3  -4  -6  207.64   18.02
  -3   4   6  208.13    9.72
  -3   4   6  212.46    9.25
  -3   4   6  220.86   10.13
  -3   4   6  207.62   11.17
  -3   4   5 1002.44   40.53
  -3   4   5  920.52   18.64
  -3   4   5  889.77   18.38
   3  -4  -5  990.28   36.28
  -3   4   5  909.12   18.25
  -3   4   5  922.88   21.80
  -3   4   5  977.11   21.57
  -3   4   5  935.42   19.13
  -3   4   4  555.69   27.93
  -3   4   4  563.46   13.42
  -3   4   4  529.10   13.03
  -3   4   4  562.25   15.58
   3  -4  -4  565.62   24.99
  -3   4   4  554.28   13.52
  -3   4   4  570.92   15.44
  -3   4   3  703.44   13.84
  -3   4   3  694.78   14.33
   3  -4  -3  664.40   24.71
  -3   4   3  728.80   16.32
  -3   4   3  725.06   16.31
  -3   4   3  646.44   27.81
  -3   4   2 1676.15   42.53
   3  -4  -2 1700.71   36.10
  -3   4   1 1545.11   39.19
   3  -4  -1 1588.69   31.61
  -3   4   0   -4.91    2.44
   3  -4   0   -0.45    1.03
   3  -4   1   99.12    8.43
  -3   4  -1   99.36    9.86
   3  -4   1  106.88    6.61
   3  -4   2  770.36   23.82
   3  -4   3  346.83   16.85
   3  -4   4  745.97   26.93
  -3   4  -4  767.45   17.91
  -3   4  -4  803.56   18.94
  -3   4  -4  760.53   15.68
  -3   4  -4  781.94   16.18
   3  -4   5   89.26   10.20
  -3   4  -5   89.07    5.46
  -3   4  -5   89.61    6.49
  -3   4  -5   99.65    6.04
  -3   4  -5   95.93    6.92
  -3   4  -5  100.68    6.00
  -3   4  -5   96.67    5.58
  -3   4  -5   67.70    5.34
   3  -4   6  947.98   18.11
   3  -4   6  955.96   35.88
  -3   4  -6  962.95   21.65
  -3   4  -6  951.22   19.12
  -3   4  -6  952.07   19.02
  -3   4  -6  904.02   22.22
  -3   4  -6  942.74   18.70
  -3   4  -7   60.92    5.20
  -3   4  -7   57.49    5.84
  -3   4  -7   54.71    4.86
  -3   4  -7   55.31    5.35
  -3   4  -7   58.20    4.76
   3  -4   7   54.48    9.44
  -3   4  -8   41.91    4.55
   3  -4   8   43.33    8.95
  -3   4  -8   45.07    4.16
  -3   4  -8   40.01    4.29
  -3   4  -8   46.28    4.88
  -3   4  -8   40.07    5.56
  -3   4  -8   38.74    4.85
  -3   4  -9   13.27    3.36
   3  -4   9    5.15    2.85
   3  -4   9    4.20    2.43
  -3   4  -9   12.57    2.79
  -3   4  -9    9.14    2.31
  -3   4  -9    9.80    2.55
  -3   4 -10    0.61    1.14
  -3   4 -10    0.29    1.17
  -3   4 -10    1.84    1.80
  -3   4 -10    1.36    1.47
  -3   4 -11   14.34    3.05
  -3   4 -11   14.29    2.49
  -3   4 -11   12.76    2.12
  -3   4 -12    5.30    1.57
  -3   4 -12    4.76    1.49
  -3   4 -12    3.09    1.01
   3  -3 -11   12.57    1.82
  -3   3  11    9.93    1.93
  -3   3  11   14.65    2.39
  -3   3  11   15.24    2.42
  -3   3  11   14.87    2.48
   3  -3 -10   86.28    4.96
  -3   3  10   90.99    6.56
  -3   3  10   92.37    6.75
  -3   3  10   97.65    6.78
  -3   3  10   79.82    6.53
  -3   3   9  180.56   10.12
  -3   3   9  169.94    9.52
   3  -3  -9  165.74    7.52
  -3   3   9  168.50    9.45
  -3   3   9  156.41    9.99
  -3   3   8   28.56    8.26
  -3   3   8   31.44    4.16
  -3   3   8   28.97    4.09
  -3   3   8   27.96    4.18
  -3   3   8   30.46    3.70
   3  -3  -8   35.74    8.44
   3  -3  -8   29.47    3.29
  -3   3   8   28.66    4.58
  -3   3   7  260.18   24.46
   3  -3  -7  267.47   21.18
  -3   3   7  268.16   11.43
   3  -3  -7  255.93   20.84
  -3   3   7  267.76   11.45
  -3   3   7  253.79   11.95
  -3   3   7  259.83   10.51
   3  -3  -7  245.74    9.08
   3  -3  -6  992.22   17.08
  -3   3   6  955.90   43.53
  -3   3   6  901.75   19.57
  -3   3   6  965.67   20.40
   3  -3  -6  960.19   37.34
   3  -3  -6 1001.46   37.34
  -3   3   6 1030.79   22.54
  -3   3   6  933.47   19.29
  -3   3   5  619.30   32.05
  -3   3   5  553.16   14.19
  -3   3   5  574.78   15.34
  -3   3   5  531.64   14.01
  -3   3   5  550.67   14.06
   3  -3  -5  561.43   26.20
   3  -3  -5  584.37   25.51
  -3   3   5  598.46   16.20
  -3   3   4 4514.42   43.00
  -3   3   4 4577.96   37.31
  -3   3   4 4476.97   36.96
  -3   3   4 4430.85   37.73
  -3   3   4 4514.48   38.98
   3  -3  -4 4364.93   67.25
  -3   3   4 4555.49   78.74
  -3   3   4 4712.95   42.76
   3  -3  -4 4531.39   62.49
   3  -3  -3  173.27   12.18
   3  -3  -3  178.48   10.66
  -3   3   2 6694.63   81.41
   3  -3  -2 6668.15   67.39
   3  -3  -1  474.67   10.53
   3  -3  -1  452.55   15.72
  -3   3   0   14.09    3.44
   3  -3   0   14.32    2.61
  -3   3  -1  381.23   17.44
   3  -3   1  349.75   10.45
   3  -3   2 2579.92   38.85
   3  -3   3 1324.86   29.57
   3  -3   4  251.02   14.24
  -3   3  -5  555.57   12.84
  -3   3  -5  519.62   12.80
  -3   3  -5  502.68   12.10
  -3   3  -5  507.21   14.50
   3  -3   5  492.63   21.87
  -3   3  -6  515.80   15.50
  -3   3  -6  539.93   13.61
  -3   3  -6  532.97   13.50
  -3   3  -6  400.25   13.14
  -3   3  -6  510.45   13.50
   3  -3   6  426.95   11.30
   3  -3   6  488.94   23.99
  -3   3  -7   49.84    4.57
   3  -3   7   52.39    8.72
  -3   3  -7   50.30    5.12
  -3   3  -7   54.97    5.10
  -3   3  -7   34.98    3.58
  -3   3  -7   52.88    4.69
   3  -3   8  436.51   28.95
  -3   3  -8  493.65   14.98
   3  -3   8  472.10   27.75
  -3   3  -8  508.50   18.59
  -3   3  -8  466.30   15.80
  -3   3  -8  470.35   14.10
  -3   3  -8  492.71   13.49
  -3   3  -9   39.01    4.52
   3  -3   9   31.28    8.12
   3  -3   9   33.10    7.87
  -3   3  -9   40.75    4.29
  -3   3  -9   45.85    5.82
  -3   3  -9   43.16    4.77
  -3   3  -9   43.12    4.02
  -3   3 -10    9.84    2.31
  -3   3 -10   13.44    2.49
  -3   3 -10   12.12    3.10
  -3   3 -10   10.89    2.35
  -3   3 -11    9.25    2.18
  -3   3 -11    9.09    1.96
  -3   3 -11    9.95    2.63
  -3   3 -12    0.19    0.71
  -3   3 -12    0.13    0.59
  -3   3 -13    1.89    0.87
  -3   3 -13    2.01    0.72
  -3   2  11    0.46    0.69
   3  -2 -11    1.29    0.71
  -3   2  11    0.38    0.84
  -3   2  11   -0.20    0.90
  -3   2  11   -1.19    1.21
  -3   2  10   31.90    4.03
  -3   2  10   25.29    3.62
  -3   2  10   34.46    4.26
  -3   2  10   32.62    4.07
   3  -2 -10   29.68    3.02
   3  -2  -9   57.36    4.61
  -3   2   9   46.08    5.51
  -3   2   9   53.31    5.68
  -3   2   9   58.64    5.68
  -3   2   9   58.50    5.78
  -3   2   8  114.84    7.13
   3  -2  -8  109.98   14.19
   3  -2  -8  111.19   15.09
  -3   2   8  110.98   17.21
  -3   2   8  119.28    8.10
  -3   2   8  119.23    8.02
  -3   2   8  111.13    8.35
   3  -2  -8  118.96    6.66
   3  -2  -7  851.35   37.07
  -3   2   7  934.56   46.81
  -3   2   7  804.25   21.76
  -3   2   7  900.89   21.03
  -3   2   7  881.56   21.29
   3  -2  -7  884.22   39.01
  -3   2   7  911.43   19.87
   3  -2  -7  865.95   17.08
  -3   2   6  612.97   15.76
   3  -2  -6  699.00   31.15
  -3   2   6  691.34   18.49
  -3   2   6  688.57   16.95
  -3   2   6  678.42   17.34
   3  -2  -6  693.32   31.56
   3  -2  -6  660.80   13.82
  -3   2   6  716.04   18.21
   3  -2  -5  960.41   33.55
   3  -2  -5  959.46   33.58
  -3   2   5  984.76   20.28
  -3   2   5  946.50   18.41
  -3   2   5  977.56   18.96
  -3   2   5  945.11   18.43
  -3   2   4 1130.02   22.85
   3  -2  -4 1003.70   31.40
  -3   2   4 1062.28   37.56
  -3   2   4 1066.18   19.12
  -3   2   4 1033.82   17.38
  -3   2   4 1043.58   17.94
   3  -2  -4 1028.83   30.15
  -3   2   4 1032.01   17.85
   3  -2  -3 1183.54   30.62
  -3   2   3 1100.95   34.63
   3  -2  -3 1133.12   27.92
   3  -2  -2  130.89    8.12
  -3   2   2  131.94   11.13
   3  -2  -2  130.73    9.19
   3  -2  -1 1121.09   19.78
   3  -2  -1 1153.37   24.13
   3  -2   0  283.24   10.34
  -3   2   0  283.63   14.53
   3  -2   0  267.80    7.86
   3  -2   1 1213.02   15.20
   3  -2   1 1269.71   18.29
   3  -2   2  301.59   11.67
   3  -2   2  259.07    5.49
   3  -2   3 1084.19   23.99
   3  -2   4  165.07   10.55
   3  -2   5 4521.18   61.65
  -3   2  -6  593.24   13.54
   3  -2   6  560.93   24.09
  -3   2  -6  595.27   13.98
  -3   2  -6  617.83   14.17
  -3   2  -7  150.74    7.49
  -3   2  -7  146.25    7.15
  -3   2  -7  139.08    7.86
  -3   2  -7  145.70    7.35
  -3   2  -7  137.49    8.67
   3  -2   7  127.00   12.88
  -3   2  -8  151.28    8.03
   3  -2   8  135.15   15.77
   3  -2   8  140.87   14.68
  -3   2  -8  143.79    9.43
  -3   2  -8  155.76    8.65
  -3   2  -8  143.15    7.72
  -3   2  -8  147.22    7.35
  -3   2  -9   19.07    2.75
  -3   2  -9   17.60    3.66
  -3   2  -9   16.52    2.92
   3  -2   9   14.14    5.32
   3  -2   9    9.12    4.77
  -3   2  -9   15.47    2.83
  -3   2 -10   72.35    5.53
  -3   2 -10   72.91    5.81
  -3   2 -10   79.97    7.38
  -3   2 -10   76.80    6.18
  -3   2 -11    5.56    1.87
  -3   2 -11    8.32    2.01
  -3   2 -11    7.38    1.76
  -3   2 -12   19.62    2.83
  -3   2 -12   15.68    2.32
  -3   2 -13    6.94    1.56
  -3   2 -13    6.63    1.31
   3  -2  13    2.97    1.15
   3  -1 -11    2.14    0.72
  -3   1  11    1.57    0.93
  -3   1  11    0.39    0.93
  -3   1  11    1.10    0.83
  -3   1  11    2.64    1.29
  -3   1  10   27.77    3.62
  -3   1  10   32.04    4.16
  -3   1  10   32.62    4.07
  -3   1  10   34.35    4.17
   3  -1 -10   36.51    3.39
  -3   1   9  156.06    9.72
  -3   1   9  184.60   10.04
  -3   1   9  168.59    9.62
   3  -1  -9  181.24    8.21
   3  -1  -8  378.79   11.91
  -3   1   8  362.04   14.85
  -3   1   8  375.73   14.53
  -3   1   8  383.63   32.15
   3  -1  -8  369.49   25.33
  -3   1   8  387.87   13.27
   3  -1  -8  358.09   27.02
  -3   1   8  378.67   14.24
   3  -1  -7  557.88   29.50
  -3   1   7  610.83   38.21
  -3   1   7  560.45   18.03
  -3   1   7  562.65   16.67
  -3   1   7  570.64   17.10
   3  -1  -7  576.34   32.10
  -3   1   7  533.65   15.54
   3  -1  -7  546.94   13.69
  -3   1   6 1146.96   19.80
  -3   1   6 1112.62   22.10
   3  -1  -6 1231.74   42.37
   3  -1  -6 1220.77   40.54
  -3   1   6 1290.93   51.00
  -3   1   6 1216.58   24.99
  -3   1   6 1189.47   22.65
  -3   1   6 1169.32   22.84
  -3   1   6 1123.29   21.44
   3  -1  -6 1092.97   18.05
  -3   1   5  765.94   18.17
  -3   1   5  807.31   20.47
  -3   1   5  690.54   13.99
  -3   1   5  731.78   16.21
  -3   1   5  760.74   16.89
  -3   1   5  744.82   16.44
  -3   1   5  723.77   16.13
   3  -1  -5  766.64   30.23
   3  -1  -5  708.48   28.64
  -3   1   5  774.66   35.49
  -3   1   5  677.91   16.44
  -3   1   4  573.63   27.56
   3  -1  -4  538.36   22.45
   3  -1  -4  493.36   21.55
  -3   1   3 1648.30   41.40
   3  -1  -3 1723.74   36.73
   3  -1  -3 1725.70   35.86
  -3   1   2 2764.04   48.66
   3  -1  -2 2560.65   38.51
  -3   1   1 1199.66   29.74
   3  -1  -1 1112.87   22.65
  -3   1   0 3215.58   45.68
   3  -1   0 2902.93   33.82
  -3   1  -1  429.39   16.03
  -3   1  -2 1634.09   31.12
   3  -1   2 1561.20   22.91
   3  -1   3  431.01   13.35
   3  -1   4 2170.75   34.36
   3  -1   5  510.15   19.06
  -3   1  -6  512.18   12.29
   3  -1   6  499.23   21.25
  -3   1  -7  165.94    7.50
   3  -1   7  157.63   15.05
  -3   1  -7  151.16    8.61
  -3   1  -7  168.30    7.62
   3  -1   7  151.48   13.07
  -3   1  -7  159.02    7.34
  -3   1  -8   55.82    4.77
  -3   1  -8   56.65    5.65
  -3   1  -8   52.12    4.57
   3  -1   8   47.65    9.22
  -3   1  -8   51.66    4.36
   3  -1   8   43.01    7.82
   3  -1   9  129.32   16.28
  -3   1  -9  158.77    8.31
  -3   1  -9  157.49    8.51
  -3   1  -9  145.43    7.48
  -3   1  -9  160.14    9.87
   3  -1   9  161.74   16.44
  -3   1  -9  166.56    7.91
  -3   1 -10   32.54    3.77
  -3   1 -10   33.71    4.14
  -3   1 -10   30.31    4.30
   3  -1  10   33.47    8.77
  -3   1 -10   31.04    3.85
  -3   1 -10   29.86    3.37
  -3   1 -11    5.99    2.05
  -3   1 -11    4.59    1.60
  -3   1 -12   61.41    4.78
  -3   1 -12   55.88    4.88
  -3   1 -13    0.90    0.80
  -3   1 -13    0.01    0.58
   3  -1  13    0.79    0.81
  -3   1 -14    0.77    0.71
  -3   0  11    9.53    1.97
  -3   0  11   11.98    2.18
  -3   0  11    7.88    1.81
   3   0 -11    8.02    1.37
  -3   0  10   69.80    5.33
  -3   0  10   77.40    6.28
  -3   0  10   78.52    6.15
  -3   0  10   80.06    6.18
   3   0 -10   87.04    5.26
  -3   0   9   21.94    3.74
   3   0  -9   22.23    2.93
  -3   0   9   20.17    3.43
  -3   0   9   20.74    3.49
   3   0  -8   81.35    5.57
  -3   0   8   63.40    6.28
  -3   0   8   90.93    7.11
  -3   0   8   79.42    6.77
  -3   0   8   87.71    6.48
  -3   0   8   93.03   16.09
   3   0  -8   93.34   14.12
   3   0  -8   78.33   11.59
   3   0  -7  321.78   22.47
  -3   0   7  354.22   12.24
  -3   0   7  304.89   13.12
  -3   0   7  376.55   30.53
  -3   0   7  369.61   14.02
  -3   0   7  365.02   13.59
   3   0  -7  395.10   26.80
  -3   0   7  350.59   12.74
   3   0  -7  354.34   11.21
  -3   0   6  493.93   13.43
   3   0  -6  521.63   28.40
  -3   0   6  517.78   32.67
  -3   0   6  495.56   14.69
  -3   0   6  511.99   15.40
   3   0  -6  526.83   26.56
  -3   0   6  484.49   14.26
  -3   0   5  246.75   11.02
  -3   0   5  231.56    8.43
   3   0  -5  251.76   17.75
  -3   0   5  238.57   19.97
  -3   0   5  224.88    9.10
  -3   0   5  230.44    9.54
  -3   0   5  234.15    9.34
   3   0  -5  239.84   16.60
  -3   0   5  233.99    9.57
  -3   0   4  196.68   16.19
  -3   0   4  186.10    7.84
   3   0  -4  177.64   13.56
  -3   0   3  649.70   26.42
   3   0  -3  694.22   23.89
   3   0  -2  200.85   11.58
  -3   0   2  205.88   13.11
  -3   0   1 5727.84   62.20
   3   0  -1 9999.00   75.74
  -3   0   0 8197.86   68.80
  -3   0  -1 8052.66   65.18
  -3   0  -2 2334.97   33.77
   3   0   2 2233.18   22.04
   3   0   3 1482.85   21.00
   3   0   4  905.65   19.42
   3   0   5 5293.34   68.51
   3   0   5 5087.17   53.82
   3   0   6   37.57    6.65
   3   0   6   35.83    5.41
  -3   0  -7 1074.18   18.48
  -3   0  -7  993.53   20.87
   3   0   7 1071.25   32.24
   3   0   7 1072.54   38.02
  -3   0  -7 1031.57   16.16
  -3   0  -7 1094.74   18.69
  -3   0  -7 1093.49   18.84
  -3   0  -8  121.87    6.89
  -3   0  -8  115.69    7.58
  -3   0  -8  132.31    6.87
  -3   0  -8  134.89    7.08
  -3   0  -8  122.81    6.20
   3   0   8  109.88   11.77
   3   0   8  110.89   13.67
  -3   0  -9  317.24   11.72
   3   0   9  289.68   23.68
  -3   0  -9  302.21   11.23
  -3   0  -9  302.21   10.54
  -3   0  -9  299.90   12.78
  -3   0  -9  309.72   10.86
  -3   0 -10   20.51    2.90
  -3   0 -10   22.91    3.49
   3   0  10   18.00    6.04
   3   0  10   10.87    5.58
  -3   0 -10   25.90    3.37
  -3   0 -11   34.14    4.18
  -3   0 -11   28.46    3.53
  -3   0 -12   17.88    2.93
  -3   0 -12   19.60    2.86
  -3   0 -13    6.00    1.54
   3   0  13    5.09    1.64
  -3   0 -13    8.14    1.62
  -3   0 -14   -0.01    0.51
  -3   0 -14   -0.08    0.74
  -3  -1  11    2.27    1.05
  -3  -1  11    2.99    1.26
  -3  -1  11    1.05    0.78
   3   1 -11    1.32    0.64
   3   1 -10   81.20    4.99
  -3  -1  10   71.60    5.74
  -3  -1  10   73.10    5.88
  -3  -1  10   79.82    5.96
  -3  -1   9    1.34    1.20
  -3  -1   9    0.43    1.35
  -3  -1   9   -0.02    1.48
   3   1  -9    1.98    1.06
  -3  -1   8  619.55   17.23
   3   1  -8  547.13   30.04
  -3  -1   8  586.99   18.03
  -3  -1   8  681.50   42.50
  -3  -1   8  622.52   18.42
  -3  -1   8  627.27   19.11
  -3  -1   8  654.85   17.77
   3   1  -8  628.80   15.59
   3   1  -8  653.21   37.08
  -3  -1   7  127.66    7.54
  -3  -1   7  118.53    8.03
  -3  -1   7  131.01   17.83
  -3  -1   7  130.26    8.23
  -3  -1   7  126.63    8.33
   3   1  -7  117.51   15.11
   3   1  -7  127.61   14.21
  -3  -1   7  132.69    8.04
  -3  -1   6   12.02    2.38
  -3  -1   6    8.81    4.99
  -3  -1   6   12.30    2.36
  -3  -1   6    9.80    2.41
  -3  -1   6   11.04    2.32
   3   1  -6   17.72    5.68
  -3  -1   5    8.30    2.28
  -3  -1   5    5.95    1.44
   3   1  -5    5.88    3.21
  -3  -1   5    6.32    1.74
  -3  -1   5    6.51    4.00
  -3  -1   5   10.14    2.21
  -3  -1   5    7.58    1.89
  -3  -1   4  543.18   13.68
   3   1  -4  519.18   23.84
  -3  -1   4  511.69   13.28
  -3  -1   3 1995.63   46.66
   3   1  -3 2070.61   43.08
  -3  -1   2  892.52   27.53
   3   1  -2  936.82   26.77
   3   1  -1   13.06    3.25
  -3  -1   1   11.64    2.64
   3   1   0 1417.85   17.06
  -3  -1   0 1403.91   27.33
  -3  -1  -1 4865.13   46.99
   3   1   1 4884.87   40.09
  -3  -1  -2  128.88    7.15
   3   1   2  124.12    7.42
   3   1   3  168.44    4.63
   3   1   3  239.93   11.75
   3   1   4  397.08   10.42
   3   1   4  409.98   17.11
   3   1   5 4047.78   41.93
   3   1   5 4004.43   60.20
   3   1   6  783.99   29.20
  -3  -1  -7  557.88   13.07
  -3  -1  -7  560.19   13.52
  -3  -1  -7  553.32   13.08
  -3  -1  -7  526.71   11.52
   3   1   7  509.79   26.39
  -3  -1  -8   87.08    5.66
  -3  -1  -8   79.97    5.45
   3   1   8   73.31   10.98
  -3  -1  -8   77.77    5.40
  -3  -1  -8   77.67    4.88
  -3  -1  -9    5.01    1.58
   3   1   9    8.59    4.50
  -3  -1  -9    5.99    1.59
  -3  -1  -9    5.65    1.73
  -3  -1 -10   61.48    5.05
   3   1  10   63.06   11.96
  -3  -1 -10   64.54    5.56
  -3  -1 -10   61.82    5.06
  -3  -1 -11   50.61    4.69
  -3  -1 -11   58.15    5.30
  -3  -1 -12   16.57    2.77
  -3  -1 -12   15.14    2.51
   3   1  12   11.57    2.75
  -3  -1 -13   -0.68    1.71
  -3  -1 -13   -0.56    0.80
  -3  -1 -13   -0.49    0.76
   3   1  13    0.58    1.03
  -3  -1 -14   13.15    1.64
  -3  -1 -14   15.14    1.83
  -3  -2  11   19.66    2.23
  -3  -2  11   23.80    2.72
   3   2 -11   15.60    1.74
  -3  -2  11   22.79    2.48
  -3  -2  10   18.87    2.97
  -3  -2  10   19.13    2.79
   3   2 -10   18.81    2.46
  -3  -2  10   17.15    2.69
  -3  -2   9   97.25    6.88
  -3  -2   9  102.56    7.36
  -3  -2   9  106.62    7.36
   3   2  -9  115.47    6.38
  -3  -2   8  165.53    9.03
  -3  -2   8  171.27    9.58
  -3  -2   8  173.64    9.81
  -3  -2   8  159.67    8.68
  -3  -2   7    8.06    2.20
  -3  -2   7    3.93    1.64
   3   2  -7    9.55    3.75
   3   2  -7   -1.04    3.66
  -3  -2   7    5.53    1.77
  -3  -2   7    7.52    2.23
  -3  -2   7   15.56    6.92
  -3  -2   7    7.11    1.94
  -3  -2   6   79.62    5.82
   3   2  -6   81.32   11.61
  -3  -2   6   80.70   13.18
  -3  -2   6   79.51    6.38
  -3  -2   6   68.17    5.64
   3   2  -6   68.26    9.80
  -3  -2   5  716.64   16.07
   3   2  -5  801.25   33.17
  -3  -2   5  786.86   37.43
  -3  -2   5  745.44   18.07
  -3  -2   5  788.51   18.47
   3   2  -4   44.17    7.37
  -3  -2   4   48.38    3.89
  -3  -2   4   54.45    9.12
  -3  -2   4   52.71    4.47
  -3  -2   4   55.92    4.61
  -3  -2   4   45.77    3.56
  -3  -2   3  891.02   32.39
   3   2  -3  902.19   29.46
   3   2  -2  449.94   19.46
  -3  -2   2  441.50   19.88
  -3  -2   1  274.49   13.58
   3   2  -1  256.08   14.03
   3   2   0    3.84    1.19
  -3  -2   0    3.49    1.64
   3   2   1    9.30    2.08
  -3  -2  -1    7.01    1.69
  -3  -2  -2  201.55    7.57
   3   2   2  173.37    9.54
   3   2   3  171.25   10.44
   3   2   4  125.70    9.97
   3   2   5   24.26    5.23
   3   2   6 2018.83   48.21
  -3  -2  -7  131.53    6.30
  -3  -2  -7  130.67    6.57
   3   2   7  125.67   13.51
  -3  -2  -7  129.79    6.26
  -3  -2  -7  134.52    5.90
   3   2   8   92.89   12.80
  -3  -2  -8   89.97    5.24
  -3  -2  -8   93.25    5.93
   3   2   8   89.51   10.27
  -3  -2  -8   97.41    5.96
  -3  -2  -9   36.54    3.92
  -3  -2  -9   34.57    3.59
   3   2   9   35.75    8.73
  -3  -2  -9   36.20    3.96
  -3  -2 -10   10.68    2.50
  -3  -2 -10    7.21    1.77
  -3  -2 -11    3.77    1.76
   3   2  11    3.32    1.85
  -3  -2 -11    5.18    1.78
  -3  -2 -12   -0.50    1.09
  -3  -2 -12   -1.14    1.23
   3   2  12    0.25    1.22
  -3  -2 -13   -0.01    0.84
  -3  -2 -13    0.31    0.78
   3   2  13    0.30    1.19
  -3  -2 -13   -0.21    1.01
  -3  -2 -14   37.03    3.43
  -3  -2 -14   44.44    2.99
  -3  -2 -14   42.37    2.95
  -3  -3  11    8.29    1.50
  -3  -3  10    2.36    1.13
  -3  -3  10    2.41    1.23
  -3  -3  10    1.89    0.91
   3   3 -10    3.31    1.12
  -3  -3   9  308.67   11.62
  -3  -3   9  301.39   11.93
  -3  -3   9  299.82   11.77
   3   3  -9  296.71   10.10
  -3  -3   8   17.30    3.13
  -3  -3   8   15.22    2.78
  -3  -3   8   14.57    2.74
  -3  -3   8   15.86    3.04
  -3  -3   8   20.57    3.43
   3   3  -7   31.51    6.61
  -3  -3   7   24.58    3.61
  -3  -3   7   16.86    3.08
  -3  -3   7   23.60    3.81
  -3  -3   7   25.25    8.09
   3   3  -7   17.16    6.26
  -3  -3   7   24.27    3.49
   3   3  -6   13.89    5.32
  -3  -3   6   11.14    2.43
  -3  -3   6   12.81    2.45
  -3  -3   6   19.27    3.30
  -3  -3   6    8.44    5.13
  -3  -3   5   45.82    9.25
  -3  -3   5   49.20    4.88
  -3  -3   5   48.53    4.39
   3   3  -5   53.25    8.92
  -3  -3   5   47.48    4.72
  -3  -3   5   64.21    4.62
  -3  -3   4  622.43   13.10
  -3  -3   4  655.18   13.92
  -3  -3   4  632.30   14.37
  -3  -3   4  644.40   15.80
  -3  -3   4  682.60   32.20
  -3  -3   4  620.27   15.58
   3   3  -4  657.54   28.57
  -3  -3   3    5.85    1.91
  -3  -3   3    1.91    0.95
  -3  -3   3    2.26    1.93
  -3  -3   3    1.66    0.65
  -3  -3   3    3.89    1.23
   3   3  -3    6.51    3.22
  -3  -3   2  547.72   21.56
  -3  -3   2  577.44   23.63
   3   3  -2  572.60   23.28
   3   3  -1  897.42   27.78
  -3  -3   1  873.01   24.94
  -3  -3   1  919.90   23.75
  -3  -3   0  528.24   16.30
   3   3   0  507.87   15.98
  -3  -3   0  483.33   13.76
  -3  -3  -1  332.10   10.63
   3   3   1  411.36   15.45
   3   3   2  100.20    8.29
   3   3   3   39.24    5.65
   3   3   4  969.94   29.31
   3   3   5   34.36    6.33
  -3  -3  -6  467.95   11.80
   3   3   6  464.19   24.49
  -3  -3  -6  489.39   11.10
  -3  -3  -7    7.52    1.64
  -3  -3  -7    6.87    1.41
   3   3   7    7.78    3.69
  -3  -3  -7    7.61    1.84
  -3  -3  -8   42.74    3.66
   3   3   8   41.99    9.13
  -3  -3  -8   41.53    4.06
  -3  -3  -8   44.64    4.07
  -3  -3  -9   27.61    3.44
   3   3   9   30.05    7.79
  -3  -3  -9   24.27    2.99
  -3  -3 -10    1.19    1.25
  -3  -3 -10    4.49    1.49
   3   3  10    3.40    2.02
  -3  -3 -11  104.65    8.23
  -3  -3 -11  109.25    6.70
  -3  -3 -11  105.88    6.81
   3   3  11  106.68    8.16
  -3  -3 -12   12.10    2.39
  -3  -3 -12   12.83    2.93
  -3  -3 -12   10.33    2.08
   3   3  12   11.13    2.71
  -3  -3 -13   65.63    4.94
  -3  -3 -13   63.44    4.42
   3   3  13   49.46    4.60
  -3  -3 -13   61.89    4.38
  -3  -3 -14   -0.55    0.55
  -3  -3 -14    0.23    0.42
   3   4 -10   19.84    2.19
  -3  -4  10   22.36    2.83
  -3  -4  10   16.11    2.17
  -3  -4   9    2.87    1.39
  -3  -4   9    3.83    1.12
  -3  -4   9    5.95    1.81
  -3  -4   9    3.38    1.40
   3   4  -9    5.62    1.63
  -3  -4   8    9.72    2.31
  -3  -4   8   10.26    2.07
  -3  -4   8   12.31    2.68
  -3  -4   8   15.96    3.03
  -3  -4   8    9.86    2.34
   3   4  -8   11.06    2.30
  -3  -4   7   26.74    3.84
  -3  -4   7   25.12    3.34
  -3  -4   7   23.70    3.68
  -3  -4   7   26.75    3.78
  -3  -4   6   19.22    3.13
  -3  -4   6   12.23    2.37
  -3  -4   6   14.98    2.86
   3   4  -6   12.91    5.36
  -3  -4   6   20.75    6.58
  -3  -4   6   16.34    2.58
  -3  -4   5   31.55    3.74
  -3  -4   5   29.08    3.41
  -3  -4   5   36.93    4.30
  -3  -4   5   35.45    4.25
  -3  -4   5   38.28    8.53
   3   4  -5   40.18    7.92
  -3  -4   5   34.87    3.52
  -3  -4   4  239.92    8.85
  -3  -4   4  231.93   18.31
  -3  -4   4  260.79   10.20
  -3  -4   4  244.83    9.46
   3   4  -4  260.49   18.56
  -3  -4   4  253.25   19.81
  -3  -4   4  228.58    9.91
  -3  -4   4  238.06    8.56
  -3  -4   3  224.89    7.95
  -3  -4   3  220.19    8.33
   3   4  -3  223.48   15.91
  -3  -4   3  223.09   16.94
  -3  -4   3  215.09    8.89
  -3  -4   3  235.93    9.14
  -3  -4   3  213.44    7.39
  -3  -4   3  211.57   15.87
  -3  -4   2 2583.99   29.95
  -3  -4   2 2824.93   26.40
  -3  -4   2 2754.97   50.85
  -3  -4   2 2700.57   27.23
   3   4  -2 2656.37   52.18
  -3  -4   2 2816.25   53.35
  -3  -4   1   28.74    4.79
  -3  -4   1   30.44    4.99
   3   4  -1   27.07    5.56
  -3  -4   0  215.08   10.40
  -3  -4   0  198.47   10.20
   3   4   0  205.11   12.07
  -3  -4  -1  800.82   16.01
   3   4   1  765.03   24.55
   3   4   2   34.75    5.79
   3   4   3  238.83   15.23
   3   4   4 2339.67   50.64
   3   4   5 1537.95   43.95
   3   4   6   51.20    8.64
  -3  -4  -6   56.25    4.28
  -3  -4  -6   59.25    3.76
   3   4   6   63.25    4.97
  -3  -4  -6   61.44    4.05
  -3  -4  -7  310.77    9.93
   3   4   7  324.76   23.63
  -3  -4  -7  323.14    9.51
   3   4   7  360.26   12.65
  -3  -4  -7  328.62   10.11
  -3  -4  -8    7.16    1.70
   3   4   8    4.14    1.92
   3   4   8    5.85    4.02
  -3  -4  -8    6.00    1.97
  -3  -4  -8    5.84    1.57
   3   4   9   31.80    8.83
  -3  -4  -9   29.29    3.38
  -3  -4  -9   28.23    3.42
  -3  -4  -9   23.32    3.49
   3   4   9   31.63    4.37
   3   4  10   85.18   15.29
  -3  -4 -10   77.36    5.59
  -3  -4 -10   73.86    6.36
   3   4  10   74.70    6.89
  -3  -4 -10   82.00    5.93
  -3  -4 -11    9.23    2.18
  -3  -4 -11    9.94    2.21
  -3  -4 -11    8.31    2.25
   3   4  11   11.37    2.91
  -3  -4 -12   12.02    2.26
  -3  -4 -12   11.63    2.49
  -3  -4 -12   11.11    2.25
   3   4  12   13.70    3.00
  -3  -4 -12   11.44    2.11
  -3  -4 -13   34.21    3.33
  -3  -4 -13   34.08    3.61
  -3  -4 -13   36.46    3.25
  -3  -4 -13   35.85    3.22
   3   4  13   34.13    3.79
  -3  -4 -14   36.42    2.63
  -3  -5  10   15.06    2.09
   3   5 -10   10.87    1.53
  -3  -5   9   66.74    4.86
  -3  -5   9   64.56    5.00
  -3  -5   9   59.86    4.47
  -3  -5   8    2.16    1.25
  -3  -5   8    1.56    1.14
  -3  -5   8    1.09    0.93
  -3  -5   8    2.23    1.21
   3   5  -8    1.86    1.14
  -3  -5   7   87.32    6.52
  -3  -5   7   76.08    6.21
  -3  -5   6   66.10    5.22
  -3  -5   6   64.19    5.59
  -3  -5   6   64.85    5.89
  -3  -5   6   41.24    9.27
   3   5  -6   67.21   10.98
   3   5  -5  173.52   16.90
  -3  -5   5  176.83    8.83
  -3  -5   5  188.09    9.45
  -3  -5   5  163.89   17.61
  -3  -5   5  176.56    9.37
  -3  -5   5  172.61    8.00
  -3  -5   4   10.16    3.99
  -3  -5   4   13.26    2.48
  -3  -5   4   18.59    2.69
  -3  -5   4   19.34    5.70
  -3  -5   4   14.56    2.39
   3   5  -4   14.88    4.98
  -3  -5   4   14.83    2.64
  -3  -5   4   21.67    3.28
  -3  -5   3  212.77    8.23
  -3  -5   3  202.24    8.54
   3   5  -3  226.20   16.84
  -3  -5   3  220.52   16.66
  -3  -5   3  197.28    7.58
  -3  -5   3  219.84   17.01
  -3  -5   3  205.42    8.75
  -3  -5   2   20.25    2.31
  -3  -5   2   19.64    2.45
   3   5  -2   14.97    4.31
  -3  -5   2   18.01    2.46
  -3  -5   2   21.33    4.87
  -3  -5   2   17.54    4.65
  -3  -5   2   19.36    2.83
  -3  -5   2   23.02    2.88
  -3  -5   2   20.42    2.80
  -3  -5   1  153.13    6.33
  -3  -5   1  156.06    6.70
  -3  -5   1  167.13   11.49
  -3  -5   1  149.43    7.23
   3   5  -1  142.58   12.57
  -3  -5   1  155.33    5.92
  -3  -5   1  156.84   11.39
  -3  -5   0   78.63    5.11
  -3  -5   0   84.85    4.55
  -3  -5   0   82.89    4.73
  -3  -5   0   93.26    7.85
   3   5   1   96.73   10.00
   3   5   2 1219.03   36.37
   3   5   3    0.82    2.99
   3   5   4  181.61   15.58
  -3  -5  -4  201.37    7.70
  -3  -5  -4  177.27    6.80
  -3  -5  -5   13.46    2.22
  -3  -5  -5   12.99    2.01
   3   5   5   13.50    2.33
  -3  -5  -5   15.63    2.02
  -3  -5  -5   11.69    1.75
   3   5   5   14.26    5.04
  -3  -5  -6   28.47    3.17
  -3  -5  -6   23.28    2.91
   3   5   6   22.24    2.43
  -3  -5  -6   29.54    2.86
  -3  -5  -6   30.13    3.21
   3   5   6   24.63    6.56
   3   5   6   28.27    3.58
  -3  -5  -6   32.12    3.04
   3   5   7    8.17    4.39
  -3  -5  -7    8.32    1.77
  -3  -5  -7    6.32    1.65
  -3  -5  -7    7.97    1.95
   3   5   7    5.43    1.37
  -3  -5  -7    5.57    1.47
  -3  -5  -7    6.69    1.70
  -3  -5  -7    9.65    1.68
   3   5   7    5.02    1.70
   3   5   8   24.74    8.46
  -3  -5  -8   14.31    2.44
   3   5   8   14.61    2.29
  -3  -5  -8   15.92    2.76
  -3  -5  -8   15.94    2.43
  -3  -5  -8   15.93    2.58
  -3  -5  -8   18.29    2.64
   3   5   8   19.13    3.37
   3   5   9  151.40   19.69
  -3  -5  -9  159.29    7.98
  -3  -5  -9  163.46    7.82
  -3  -5  -9  151.03    8.24
  -3  -5  -9  169.22    8.21
   3   5   9  168.78    7.76
   3   5   9  163.88    9.87
  -3  -5 -10  128.84    7.66
  -3  -5 -10  134.20    7.50
  -3  -5 -10  127.23    7.03
   3   5  10  135.73    9.16
  -3  -5 -11   23.02    3.26
  -3  -5 -11   23.79    3.47
  -3  -5 -11   22.82    3.05
   3   5  11   19.20    3.63
  -3  -5 -11   22.94    3.18
  -3  -5 -12   54.56    4.45
  -3  -5 -12   50.50    4.13
   3   5  12   52.28    5.29
  -3  -5 -12   55.10    4.37
  -3  -5 -13   -0.31    0.85
  -3  -5 -13   -0.15    0.77
   3   5  13   -0.42    1.03
  -3  -6   9    9.70    1.82
   3   6  -9    4.76    1.37
  -3  -6   8   42.55    4.13
  -3  -6   8   37.52    3.80
  -3  -6   8   36.15    3.64
  -3  -6   8   40.55    4.12
   3   6  -8   32.31    3.69
  -3  -6   7   14.77    2.71
  -3  -6   7   18.30    3.01
   3   6  -7   13.05    2.76
  -3  -6   6   14.24    2.79
  -3  -6   6   12.26    2.31
  -3  -6   6   16.28    2.99
  -3  -6   5   32.18    3.97
  -3  -6   5   33.46    4.22
   3   6  -5   20.34    5.76
  -3  -6   5   28.65    3.51
  -3  -6   4    6.34    1.95
  -3  -6   4   -0.36    1.77
  -3  -6   4    3.78    1.51
  -3  -6   4    4.19    1.67
  -3  -6   4    5.14    1.78
  -3  -6   4    3.89    1.39
   3   6  -3   19.62    5.28
  -3  -6   3   22.41    2.97
  -3  -6   3   20.63    3.03
  -3  -6   3   18.60    5.29
  -3  -6   3   22.80    3.12
  -3  -6   3   23.18    2.84
  -3  -6   2  358.71   12.44
  -3  -6   2  382.43   11.05
  -3  -6   2  382.78   11.75
  -3  -6   2  370.59   10.40
   3   6  -2  366.87   21.41
  -3  -6   2  352.90   12.17
  -3  -6   2  324.64   10.62
  -3  -6   1   49.71    4.46
  -3  -6   1   50.79    4.19
  -3  -6   1   47.49    3.59
  -3  -6   1   48.27    3.90
   3   6  -1   53.04    8.20
  -3  -6   1   54.70    4.08
  -3  -6   0  512.40   11.25
  -3  -6   0  497.10   13.52
  -3  -6   0  519.90   12.85
  -3  -6   0  518.08   11.98
   3   6   1   55.03    8.53
  -3  -6  -1   52.83    4.39
  -3  -6  -1   56.96    3.91
  -3  -6  -1   61.70    4.34
  -3  -6  -2  552.81   11.23
   3   6   2  525.43   13.42
  -3  -6  -2  552.26   15.06
  -3  -6  -2  554.94   12.08
  -3  -6  -2  566.51   12.84
   3   6   2  532.18   27.00
  -3  -6  -2  554.18   13.92
  -3  -6  -3 1297.30   20.96
  -3  -6  -3 1284.48   18.51
   3   6   3 1309.56   18.31
   3   6   3 1320.56   21.80
  -3  -6  -3 1303.57   17.36
   3   6   3 1260.87   43.15
  -3  -6  -4   38.62    3.70
  -3  -6  -4   39.20    3.35
   3   6   4   29.93    2.85
  -3  -6  -4   45.41    3.38
   3   6   4   36.45    7.81
   3   6   4   40.05    4.00
  -3  -6  -5    3.21    1.27
   3   6   5    3.34    1.13
  -3  -6  -5    3.76    1.17
   3   6   5    4.66    3.22
  -3  -6  -5    3.49    1.08
   3   6   5    3.44    1.22
   3   6   6  220.80   21.10
  -3  -6  -6  241.05    9.67
  -3  -6  -6  228.58    8.73
   3   6   6  226.74    8.18
  -3  -6  -6  234.58    8.27
   3   6   6  257.32   10.95
  -3  -6  -6  244.65    8.64
  -3  -6  -7   39.30    4.10
  -3  -6  -7   38.89    3.83
  -3  -6  -7   38.42    3.56
   3   6   7   37.84    3.57
   3   6   7   38.68    9.47
   3   6   7   41.42    4.81
  -3  -6  -7   41.26    3.86
  -3  -6  -8   15.40    2.50
  -3  -6  -8   11.54    2.39
  -3  -6  -8   16.59    2.57
   3   6   8   16.69    2.48
  -3  -6  -8   12.84    2.35
   3   6   8   11.51    5.45
   3   6   8   15.19    3.27
  -3  -6  -9    7.74    2.06
  -3  -6  -9    7.00    1.90
   3   6   9    8.04    1.85
  -3  -6  -9    9.82    2.25
   3   6   9    9.33    3.01
   3   6   9    2.73    3.75
  -3  -6  -9    7.70    1.93
  -3  -6 -10   -0.38    0.94
  -3  -6 -10    0.06    1.06
   3   6  10    1.58    1.10
  -3  -6 -10    1.65    1.09
   3   6  10    0.86    1.65
  -3  -6 -10    0.59    0.99
  -3  -6 -11   91.45    5.86
  -3  -6 -11   86.76    5.60
  -3  -6 -11   90.42    5.82
   3   6  11   86.20    7.08
  -3  -6 -12    4.36    1.31
  -3  -6 -12    4.15    1.16
   3   6  12    4.37    1.81
  -3  -6 -12    4.81    1.36
  -3  -6 -13    2.53    0.92
  -3  -6 -13    0.35    0.71
   3   6  13    1.57    0.92
  -3  -7   8    5.97    1.56
  -3  -7   8    3.70    1.26
  -3  -7   8    5.89    1.35
   3   7  -8    1.55    0.87
   3   7  -7    0.21    0.76
  -3  -7   7   -1.05    1.15
  -3  -7   7   -0.71    1.00
   3   7  -6   -0.79    1.50
  -3  -7   6    1.81    1.44
  -3  -7   6   -0.07    1.05
  -3  -7   6   -0.38    1.16
  -3  -7   5    2.06    1.57
  -3  -7   5    0.54    1.05
  -3  -7   5   -0.20    0.93
   3   7  -4   13.87    4.80
  -3  -7   4   24.24    3.59
  -3  -7   4   20.66    2.89
  -3  -7   4   20.04    3.16
   3   7  -3    9.63    3.72
  -3  -7   3   15.86    2.79
  -3  -7   3   12.74    2.39
  -3  -7   3   14.66    2.54
  -3  -7   3   14.27    2.40
  -3  -7   2   12.49    2.35
  -3  -7   2   14.33    2.41
   3   7  -2   16.64    5.14
  -3  -7   2   12.64    2.21
  -3  -7   2   12.77    2.50
  -3  -7   2   13.91    2.47
  -3  -7   2   13.02    2.63
  -3  -7   1    0.45    1.13
  -3  -7   1    4.06    1.69
  -3  -7   1    5.62    1.73
  -3  -7   1    5.17    1.64
  -3  -7   1    1.82    0.98
  -3  -7   0  335.28   10.31
  -3  -7   0  324.54   11.70
  -3  -7   0  336.86   10.01
   3   7   0  331.04   20.64
  -3  -7   0  344.36   11.09
   3   7   0  303.50   10.58
  -3  -7  -1   56.22    4.90
  -3  -7  -1   63.46    4.75
  -3  -7  -1   65.06    4.32
  -3  -7  -1   64.90    4.48
   3   7   1   65.77    5.09
   3   7   2    6.46    1.73
  -3  -7  -2    6.70    1.82
   3   7   2    4.23    2.87
  -3  -7  -2   12.70    2.15
  -3  -7  -2    7.37    1.69
  -3  -7  -2    6.28    1.44
  -3  -7  -2   11.89    2.55
  -3  -7  -3  277.54   10.64
  -3  -7  -3  274.44    9.00
  -3  -7  -3  289.94    9.98
  -3  -7  -3  285.04    8.86
   3   7   3  306.24   23.24
   3   7   3  287.62   11.08
  -3  -7  -4  174.17    8.44
  -3  -7  -4  162.59    7.03
   3   7   4  170.11    7.19
   3   7   4  167.30   18.01
  -3  -7  -4  168.34    6.89
   3   7   4  167.57    8.71
   3   7   5   15.14    4.87
  -3  -7  -5   15.54    2.73
  -3  -7  -5   16.29    2.38
  -3  -7  -5   16.18    2.26
   3   7   5   16.44    2.29
   3   7   5   18.35    3.13
   3   7   6   14.61    2.96
  -3  -7  -6   13.64    2.70
   3   7   6   16.32    2.37
  -3  -7  -6   13.11    2.20
   3   7   6    7.27    3.95
  -3  -7  -6   11.42    2.04
  -3  -7  -7   58.14    5.21
   3   7   7   56.90    5.80
  -3  -7  -7   57.79    4.55
   3   7   7   59.60    4.63
  -3  -7  -7   56.32    4.64
   3   7   7   54.38   11.69
  -3  -7  -8  182.66    9.29
   3   7   8  183.36    8.20
  -3  -7  -8  176.21    8.22
  -3  -7  -8  184.35    8.16
   3   7   8  185.38   10.55
   3   7   8  169.63   21.60
  -3  -7  -9  283.47   11.35
  -3  -7  -9  272.13   10.21
   3   7   9  292.65   10.36
  -3  -7  -9  285.17   10.31
   3   7   9  273.55   13.00
  -3  -7 -10   41.53    3.80
   3   7  10   44.07    3.99
  -3  -7 -10   47.40    4.45
  -3  -7 -10   42.41    4.03
   3   7  10   39.53    5.00
   3   7  11   12.68    2.72
  -3  -7 -11   17.57    2.50
   3   7  12    4.04    1.41
  -3  -7 -12    2.82    1.06
  -3  -7 -13   -0.48    0.54
  -3  -8   8   -0.03    0.56
  -3  -8   8    0.55    0.66
  -3  -8   7   -0.73    0.72
  -3  -8   7   -0.28    0.62
   3   8  -7   -0.08    0.78
  -3  -8   6    7.58    1.96
  -3  -8   6    8.94    1.95
   3   8  -6    8.44    2.20
  -3  -8   6    6.16    1.57
  -3  -8   5    6.05    1.98
  -3  -8   5    4.02    1.43
   3   8  -5    9.24    2.42
  -3  -8   5    7.88    2.05
  -3  -8   4    9.75    2.28
  -3  -8   4    6.83    2.13
  -3  -8   4    8.59    2.06
  -3  -8   3   14.46    2.81
  -3  -8   3   15.57    2.64
  -3  -8   3   14.70    2.51
  -3  -8   3   17.79    3.07
  -3  -8   2   65.30    5.01
  -3  -8   2   68.28    5.46
  -3  -8   2   70.18    5.22
  -3  -8   2   69.09    5.95
  -3  -8   1  724.58   18.96
  -3  -8   1  670.06   18.06
  -3  -8   1  696.44   16.79
  -3  -8   1  688.42   15.60
  -3  -8   1  694.31   15.62
  -3  -8   0   76.53    6.18
  -3  -8   0   78.90    5.20
  -3  -8   0   80.69    5.68
  -3  -8   0   76.63    5.16
   3   8   0   77.48   10.41
   3   8   0   81.65    5.83
  -3  -8  -1   74.70    6.02
  -3  -8  -1   83.24    5.73
   3   8   1   81.94    6.01
  -3  -8  -1   76.19    5.01
   3   8   1   61.35    9.12
  -3  -8  -1   80.42    5.20
  -3  -8  -2    7.17    1.74
  -3  -8  -2    6.20    1.51
  -3  -8  -2    6.46    2.05
   3   8   2    7.65    1.86
  -3  -8  -2    8.46    1.77
  -3  -8  -3    1.31    1.15
  -3  -8  -3   -0.27    1.32
  -3  -8  -3    0.58    1.03
  -3  -8  -3   -0.11    0.85
   3   8   3   -0.09    1.48
  -3  -8  -3    0.28    0.68
   3   8   3    1.90    1.29
   3   8   4    0.56    1.06
  -3  -8  -4    1.80    1.03
  -3  -8  -4    2.59    1.35
  -3  -8  -4    0.17    0.75
   3   8   4   -0.55    3.22
  -3  -8  -4    0.69    0.78
  -3  -8  -5    6.26    1.54
  -3  -8  -5    8.47    2.28
   3   8   5    8.38    5.52
  -3  -8  -5    9.33    1.85
   3   8   5    8.89    1.92
   3   8   5    8.50    2.41
  -3  -8  -6   14.67    2.84
   3   8   6   21.29    7.35
  -3  -8  -6   12.17    2.13
   3   8   6   12.10    2.20
  -3  -8  -6   15.88    2.42
   3   8   6   10.60    2.74
  -3  -8  -7  142.55    8.41
  -3  -8  -7  150.63    7.27
   3   8   7  156.47    7.59
   3   8   7  149.22   20.14
  -3  -8  -7  153.36    7.42
   3   8   7  155.53    9.64
  -3  -8  -8   11.99    2.66
  -3  -8  -8   13.39    2.22
   3   8   8   15.40    2.51
  -3  -8  -8   11.50    2.19
   3   8   8   10.70    2.90
  -3  -8  -9   37.97    4.22
  -3  -8  -9   41.14    3.71
  -3  -8  -9   44.88    4.04
   3   8   9   44.93    4.03
   3   8   9   46.46    5.45
  -3  -8 -10   13.20    2.48
   3   8  10   17.50    2.42
  -3  -8 -10   16.33    2.44
   3   8  10   15.52    3.11
  -3  -8 -11   11.21    1.91
   3   8  11   13.01    2.63
  -3  -8 -12   13.48    1.74
   3   8  12    8.87    1.81
  -3  -9   7    0.44    0.52
   3   9  -7    0.45    0.63
  -3  -9   6    2.68    1.11
   3   9  -6    1.96    1.32
  -3  -9   5    0.71    0.92
  -3  -9   5    0.72    0.74
  -3  -9   5   -0.55    0.99
   3   9  -5   -1.08    0.95
  -3  -9   4    1.71    1.22
  -3  -9   4    2.91    1.36
  -3  -9   4   -0.29    0.93
   3   9  -4   -0.37    0.88
  -3  -9   3    4.32    1.53
  -3  -9   3    2.54    1.24
  -3  -9   3    3.93    1.69
   3   9  -3    4.24    1.74
  -3  -9   2   45.45    4.80
  -3  -9   2   51.78    4.48
  -3  -9   2   48.28    4.61
   3   9  -2   48.81    5.21
  -3  -9   2   49.75    4.44
  -3  -9   1  138.21    7.08
  -3  -9   1  140.41    7.63
  -3  -9   1  141.78    8.55
  -3  -9   1  149.92    7.52
  -3  -9   1  147.93    8.67
  -3  -9   0   -0.09    1.10
  -3  -9   0    0.44    1.14
  -3  -9   0    0.92    1.03
  -3  -9   0    1.01    1.23
   3   9   0    0.49    0.89
  -3  -9  -1    9.24    2.02
  -3  -9  -1    9.17    2.41
  -3  -9  -1    7.36    1.94
  -3  -9  -1    7.63    1.83
   3   9   1    9.29    2.22
   3   9   1    7.94    2.07
  -3  -9  -2    1.33    1.34
  -3  -9  -2   -0.51    1.10
  -3  -9  -2    0.68    0.96
  -3  -9  -2    0.30    1.03
   3   9   2   -0.54    1.65
  -3  -9  -3   20.03    2.73
  -3  -9  -3   21.43    3.48
  -3  -9  -3   21.37    3.00
  -3  -9  -3   19.79    2.76
   3   9   3   22.58    3.54
  -3  -9  -4   91.14    6.84
  -3  -9  -4   87.96    5.55
  -3  -9  -4  106.55    7.83
  -3  -9  -4   91.56    5.59
  -3  -9  -4   91.13    6.13
   3   9   4   85.71    6.94
  -3  -9  -5   16.14    3.02
  -3  -9  -5   15.05    2.61
  -3  -9  -5   11.73    2.03
  -3  -9  -5   15.36    2.47
   3   9   5   11.66    2.71
  -3  -9  -6   96.63    7.03
  -3  -9  -6  101.73    5.75
  -3  -9  -6   96.93    6.47
  -3  -9  -6   97.96    5.91
   3   9   6   98.99    7.67
  -3  -9  -7    6.63    1.77
  -3  -9  -7    7.80    2.27
  -3  -9  -7    8.94    1.83
   3   9   7    7.80    1.85
   3   9   7    9.03    2.67
  -3  -9  -8    8.28    2.26
   3   9   8    8.17    1.86
  -3  -9  -8    8.33    1.90
   3   9   8    7.79    2.52
  -3  -9  -9    0.82    0.94
   3   9   9    1.39    0.92
  -3  -9  -9    1.80    1.14
   3   9   9    0.80    1.40
  -3  -9 -10    4.85    1.43
   3   9  10    6.72    1.45
  -3  -9 -10    6.53    1.44
   3   9  10    6.23    1.98
  -3  -9 -11    3.53    1.09
   3   9  11    2.20    1.16
   3  10  -6    0.52    0.56
  -3 -10   5    0.94    0.77
  -3 -10   5   -0.07    0.71
   3  10  -5   -0.96    0.97
  -3 -10   4    0.34    0.76
  -3 -10   4    0.78    0.68
  -3 -10   4    0.74    1.00
   3  10  -4    1.18    1.10
  -3 -10   3   -0.59    1.07
  -3 -10   3    0.66    1.02
  -3 -10   3    0.77    0.93
   3  10  -3   -0.14    0.95
  -3 -10   2   55.92    4.57
  -3 -10   2   46.78    4.58
   3  10  -2   52.07    5.11
  -3 -10   2   57.44    4.53
  -3 -10   1   82.03    5.25
  -3 -10   1   82.53    5.67
  -3 -10   1   86.67    6.48
  -3 -10   1   86.21    5.62
   3  10  -1   81.25    6.35
  -3 -10   0  215.53   10.32
  -3 -10   0  199.03    8.19
  -3 -10   0  207.24    8.94
   3  10   0  192.38    9.46
  -3 -10   0  215.74   10.50
  -3 -10   0  208.34    8.67
   3  10   0  205.57    9.29
  -3 -10  -1    3.31    1.27
  -3 -10  -1    4.12    1.45
  -3 -10  -1    4.21    1.62
  -3 -10  -1    1.95    1.12
   3  10   1    0.75    0.91
  -3 -10  -2   21.26    2.68
  -3 -10  -2   19.95    3.36
  -3 -10  -2   16.17    2.63
  -3 -10  -2   19.78    2.73
   3  10   2   18.63    3.08
  -3 -10  -3   47.92    5.05
  -3 -10  -3   47.34    4.49
  -3 -10  -3   52.17    4.37
  -3 -10  -3   47.04    3.94
   3  10   3   48.24    5.04
  -3 -10  -4   12.78    2.21
  -3 -10  -4    9.96    2.10
  -3 -10  -4    7.30    1.75
  -3 -10  -4    9.74    2.42
   3  10   4   11.03    2.62
  -3 -10  -5   26.40    2.88
  -3 -10  -5   29.28    3.99
  -3 -10  -5   39.06    4.82
  -3 -10  -5   30.07    3.54
  -3 -10  -5   29.19    3.30
   3  10   5   30.51    4.20
  -3 -10  -6   63.01    5.74
  -3 -10  -6   74.38    6.63
  -3 -10  -6   59.39    4.59
  -3 -10  -6   61.47    4.94
   3  10   6   56.38    5.60
  -3 -10  -7    4.92    2.01
  -3 -10  -7    3.70    1.46
  -3 -10  -7    4.12    1.44
   3  10   7    4.66    1.77
  -3 -10  -8    8.27    2.01
  -3 -10  -8   10.23    2.03
  -3 -10  -8    6.85    1.56
   3  10   8    9.94    2.44
  -3 -10  -9   -0.25    0.81
  -3 -10  -9   -0.82    1.13
  -3 -10  -9    0.20    0.62
   3  10   9    0.94    1.25
  -3 -10 -10    1.22    0.90
  -3 -10 -10    3.03    0.90
  -3 -10 -10    2.17    1.26
  -3 -10 -10    4.10    1.12
   3  10  10    5.05    1.51
   3  11  -4   -0.22    0.59
  -3 -11   4   -0.58    0.68
  -3 -11   3    4.40    1.21
   3  11  -3    0.94    0.82
  -3 -11   3    3.95    1.24
   3  11  -3    2.28    1.00
  -3 -11   2    1.62    0.96
   3  11  -2    0.46    0.81
  -3 -11   2    1.46    0.83
  -3 -11   2    0.70    0.75
  -3 -11   1    2.17    0.87
   3  11  -1    1.71    1.07
  -3 -11   1    3.73    1.27
  -3 -11   0    6.76    1.96
  -3 -11   0    7.40    1.76
  -3 -11   0    7.71    1.58
  -3 -11   0    6.74    1.56
  -3 -11   0    6.82    1.89
  -3 -11  -1   35.23    4.19
  -3 -11  -1   30.00    3.78
  -3 -11  -1   35.30    3.21
  -3 -11  -1   31.73    3.32
  -3 -11  -1   28.65    3.19
   3  11   1   33.60    3.61
  -3 -11  -2   -0.30    1.14
  -3 -11  -2    0.91    0.99
  -3 -11  -2    0.15    0.91
  -3 -11  -2    1.98    1.03
   3  11   2   -0.01    0.82
  -3 -11  -3    6.71    1.72
  -3 -11  -3    5.15    1.47
  -3 -11  -3    5.63    1.98
   3  11   3    7.45    1.96
  -3 -11  -4    0.63    1.15
   3  11   4   -0.43    1.08
  -3 -11  -4    1.23    0.93
  -3 -11  -4   -0.03    1.06
  -3 -11  -5   54.14    5.06
  -3 -11  -5   60.00    4.48
  -3 -11  -5   61.30    4.40
   3  11   5   64.76    5.47
  -3 -11  -6    1.56    0.85
  -3 -11  -6    3.04    1.17
  -3 -11  -6    2.05    1.50
   3  11   6    2.81    1.41
  -3 -11  -7   30.75    3.74
  -3 -11  -7   31.56    2.97
  -3 -11  -7   29.75    3.02
  -3 -11  -7   35.28    3.93
   3  11   7   29.50    3.61
  -3 -11  -8    7.17    1.74
  -3 -11  -8    6.11    1.52
  -3 -11  -8    9.57    1.64
  -3 -11  -8    9.50    1.61
   3  11   8    8.79    1.97
  -3 -11  -9    5.57    1.52
  -3 -11  -9   11.98    2.04
  -3 -11  -9   10.93    1.54
  -3 -11  -9    7.06    1.25
   3  11   9    9.41    1.83
   3  12  -2   -3.29    1.04
  -3 -12   2    0.10    0.54
   3  12  -1    0.88    0.68
   3  12  -1    2.61    1.19
  -3 -12   1    1.90    0.85
   3  12   0   13.21    2.31
  -3 -12   0   21.47    2.24
  -3 -12   0   16.04    2.26
  -3 -12   0   25.30    2.57
  -3 -12  -1    1.61    0.87
  -3 -12  -1    0.81    0.88
  -3 -12  -1    1.35    0.80
  -3 -12  -2    1.33    1.09
  -3 -12  -2    1.84    0.91
  -3 -12  -2   -0.67    0.80
  -3 -12  -2    1.46    0.97
   3  12   2    2.17    1.08
  -3 -12  -3   -0.56    0.71
  -3 -12  -3   -0.27    0.93
  -3 -12  -3   -1.28    0.77
  -3 -12  -3   -1.26    1.22
   3  12   3    0.14    0.63
  -3 -12  -4   11.62    2.24
  -3 -12  -4   10.58    1.70
  -3 -12  -4   10.91    1.72
   3  12   4    9.61    1.93
  -3 -12  -5   -0.77    1.09
  -3 -12  -5   -0.76    0.64
   3  12   5   -0.04    0.63
  -3 -12  -5   -0.40    0.61
   3  12   5    1.93    1.19
  -3 -12  -6    0.05    0.51
  -3 -12  -6    1.06    0.78
  -3 -12  -6   -0.82    0.89
   3  12   6    0.55    0.81
  -3 -12  -7    1.03    0.70
  -3 -12  -7    0.28    0.84
   3  12   7    1.99    0.99
  -3 -12  -8    3.65    0.84
   3  12   8    3.08    0.95
  -3 -12  -8    1.56    0.93
  -3 -13  -1   -0.63    0.61
  -3 -13  -2    0.08    0.40
   3  13   2   -0.80    0.77
   3  13   3   -2.03    0.85
  -3 -13  -3   -0.52    0.50
   3  13   4    0.45    0.76
  -3 -13  -4    2.87    0.83
  -4  12   2   -0.67    0.77
  -4  12   2    0.13    0.56
  -4  12   2   -2.16    0.99
  -4  12   1    0.05    0.72
  -4  12   1    0.17    0.72
  -4  12   1    0.23    0.68
  -4  12   0    0.26    0.74
  -4  12   0    1.58    0.80
  -4  12   0    0.33    0.60
  -4  12  -1    5.48    1.42
  -4  12  -1    4.55    1.10
  -4  12  -1    5.87    1.27
  -4  12  -2    0.10    0.60
  -4  11   5    1.77    0.82
  -4  11   5    3.93    1.18
  -4  11   4   21.60    2.69
  -4  11   4   19.59    2.66
  -4  11   3   26.10    3.09
  -4  11   3   23.51    3.20
  -4  11   3   25.30    3.25
  -4  11   2   12.31    2.54
  -4  11   2   15.31    2.40
  -4  11   2   12.89    2.33
  -4  11   1   38.25    4.56
  -4  11   1   38.23    3.81
  -4  11   1   35.66    3.83
  -4  11   0    7.71    1.89
  -4  11   0   11.94    2.12
  -4  11   0   14.07    2.48
  -4  11   0   12.21    2.53
  -4  11  -1    0.88    0.75
  -4  11  -1    0.05    1.14
  -4  11  -1    0.80    0.89
  -4  11  -1    0.37    0.94
  -4  11  -2    9.00    2.18
  -4  11  -2    7.36    1.58
  -4  11  -2    8.31    2.22
  -4  11  -2    3.89    1.21
  -4  11  -2    5.92    1.51
  -4  11  -3   -0.20    0.76
  -4  11  -3   -1.16    0.76
  -4  11  -3   -0.60    0.60
  -4  11  -3   -0.06    1.04
  -4  11  -3   -2.93    1.07
  -4  11  -4    0.50    0.67
  -4  11  -4    0.10    0.96
  -4  11  -4   -1.29    0.74
  -4  11  -4   -0.67    1.04
  -4  11  -4    0.45    0.63
  -4  11  -5    1.37    0.53
  -4  11  -5    0.61    0.71
  -4  11  -5    0.13    0.63
  -4  10   7   34.44    3.04
  -4  10   6    0.40    0.59
   4 -10  -6    0.04    0.78
  -4  10   6    0.11    0.39
  -4  10   6    0.02    0.77
   4 -10  -5   15.97    2.24
  -4  10   5   12.47    1.97
  -4  10   5   16.89    2.10
  -4  10   5   18.16    2.50
  -4  10   5   17.70    2.76
  -4  10   5   19.83    2.98
  -4  10   4    8.64    2.02
  -4  10   4    6.37    1.87
  -4  10   4    7.34    1.63
   4 -10  -4    3.24    1.20
  -4  10   4    6.76    1.84
  -4  10   4    8.20    1.97
  -4  10   3   18.80    3.34
  -4  10   3   18.31    3.15
  -4  10   3   18.43    2.89
  -4  10   3   17.09    2.75
  -4  10   2    5.70    1.99
  -4  10   2    7.98    2.36
  -4  10   2    7.35    2.05
  -4  10   2    5.82    1.86
  -4  10   1   26.24    4.31
  -4  10   1   31.04    3.72
  -4  10   1   25.48    3.49
  -4  10   1   31.55    4.02
  -4  10   0   -0.19    1.67
  -4  10   0   -0.12    0.85
  -4  10   0   -0.02    0.83
  -4  10   0    0.60    0.86
  -4  10  -1   53.96    5.84
  -4  10  -1   64.17    6.39
  -4  10  -1   62.31    5.34
  -4  10  -1   58.04    5.29
  -4  10  -2   -1.29    1.48
  -4  10  -2    0.53    0.91
  -4  10  -2    1.19    1.31
  -4  10  -2    0.42    0.84
  -4  10  -2    1.72    1.02
  -4  10  -3    7.53    2.23
  -4  10  -3    7.06    1.81
  -4  10  -3    5.17    1.43
  -4  10  -3    8.04    2.59
  -4  10  -3    5.40    1.99
  -4  10  -3    6.25    1.88
  -4  10  -4    8.17    1.99
  -4  10  -4    4.90    1.47
  -4  10  -4    8.02    1.94
  -4  10  -4    6.55    2.06
  -4  10  -4    5.03    1.45
  -4  10  -4    7.19    2.30
  -4  10  -5   -0.91    1.01
  -4  10  -5    0.07    0.68
  -4  10  -5    1.67    1.33
  -4  10  -5    0.04    1.12
  -4  10  -6    4.36    1.23
  -4  10  -6    2.91    1.11
  -4  10  -6    4.98    1.64
  -4  10  -6    3.46    1.50
  -4  10  -6    2.21    0.82
  -4  10  -7    1.70    0.86
  -4  10  -7    2.90    0.99
  -4  10  -7    1.92    0.83
   4  -9  -8   90.44    4.54
   4  -9  -7   85.41    4.94
  -4   9   7   80.44    4.61
  -4   9   7   67.54    4.09
  -4   9   7   81.41    5.58
  -4   9   7   86.21    5.24
  -4   9   6    7.24    2.06
   4  -9  -6    4.79    1.36
  -4   9   6    9.50    1.90
  -4   9   6    5.66    1.44
  -4   9   6    7.55    2.04
  -4   9   6    8.83    1.86
  -4   9   5    4.72    1.57
   4  -9  -5    6.14    1.70
  -4   9   5    5.40    1.49
  -4   9   5    7.49    2.10
  -4   9   5    6.74    2.02
  -4   9   5    4.23    1.65
   4  -9  -4    8.44    1.84
  -4   9   4    5.64    1.86
  -4   9   4    3.61    1.32
  -4   9   4    5.24    1.38
  -4   9   4    5.86    1.93
  -4   9   4    9.03    2.22
  -4   9   4    9.61    2.35
  -4   9   3   13.68    3.10
  -4   9   3   12.67    2.74
  -4   9   3   14.23    2.69
  -4   9   3   13.85    2.90
   4  -9  -3   12.17    2.12
  -4   9   3   10.96    1.95
  -4   9   3    9.14    2.38
  -4   9   3    8.49    2.17
  -4   9   2  536.42   12.99
  -4   9   2  529.82   18.98
  -4   9   2  553.40   15.46
  -4   9   2  512.78   16.42
  -4   9   2  557.27   15.22
  -4   9   2  539.84   16.66
  -4   9   2  511.51   17.12
  -4   9   1  111.30    9.00
  -4   9   1  117.76    7.17
  -4   9   1  106.93    7.46
  -4   9   1  113.89    6.80
  -4   9   1  103.80    7.60
  -4   9   0  133.72    9.72
  -4   9   0  141.00    7.91
  -4   9   0  132.08   10.09
  -4   9   0  128.39    8.10
  -4   9   0  139.10    7.44
  -4   9   0  115.02    8.54
  -4   9   0  132.86    8.47
  -4   9  -1    1.62    1.69
  -4   9  -1    2.25    1.43
  -4   9  -1    2.11    1.38
  -4   9  -1    1.79    1.54
  -4   9  -1    3.73    1.60
  -4   9  -1    3.75    1.72
  -4   9  -1    2.27    1.65
  -4   9  -2   21.26    3.86
  -4   9  -2   19.52    3.88
  -4   9  -2   20.27    3.30
  -4   9  -2   23.02    4.43
  -4   9  -2   26.10    3.73
  -4   9  -2   22.18    4.02
  -4   9  -3    4.46    1.87
  -4   9  -3    2.41    1.32
  -4   9  -3    3.23    2.15
  -4   9  -3    2.78    1.52
  -4   9  -3    5.02    2.19
  -4   9  -3    1.69    1.52
  -4   9  -4   -2.03    1.42
  -4   9  -4    0.73    0.89
  -4   9  -4   -0.09    1.07
  -4   9  -4    1.59    1.71
  -4   9  -4   -0.29    1.54
  -4   9  -4    0.69    1.07
  -4   9  -4   -1.61    1.20
  -4   9  -5    3.27    1.68
  -4   9  -5    2.63    1.29
  -4   9  -5    7.60    1.84
  -4   9  -5    1.54    1.37
  -4   9  -5    1.99    1.40
  -4   9  -5    2.99    1.17
  -4   9  -5    1.77    1.52
  -4   9  -6    3.58    1.80
  -4   9  -6    0.75    0.79
  -4   9  -6    1.79    1.40
  -4   9  -6    3.41    1.42
  -4   9  -6    2.13    1.55
  -4   9  -7    0.36    0.99
  -4   9  -7    1.77    1.11
  -4   9  -7    3.73    1.35
  -4   9  -7   -0.08    1.01
  -4   9  -7   -0.13    1.19
  -4   9  -8    0.19    0.80
  -4   9  -8    1.68    0.93
  -4   9  -8    0.89    0.79
  -4   9  -8    2.05    0.94
   4  -8  -9    6.59    1.33
   4  -8  -8   23.16    2.68
  -4   8   8   19.48    2.80
  -4   8   8   21.29    2.50
  -4   8   8   20.11    2.75
  -4   8   7   19.28    2.55
  -4   8   7   11.91    2.04
   4  -8  -7   20.06    2.73
  -4   8   7   19.40    2.95
  -4   8   7   18.25    2.54
  -4   8   6   10.89    2.44
   4  -8  -6   11.58    2.26
  -4   8   6   11.28    2.14
  -4   8   6   11.03    2.52
  -4   8   6   10.29    2.13
   4  -8  -5   38.48    3.97
  -4   8   5   42.05    4.01
  -4   8   5   41.21    4.22
  -4   8   5   42.00    4.60
   4  -8  -4   85.96    5.69
  -4   8   4   89.89    7.02
  -4   8   4   82.47    5.52
  -4   8   4   80.41    6.02
  -4   8   4   82.58    6.42
   4  -8  -3  124.87    6.78
  -4   8   3  131.19    6.80
  -4   8   3  136.18    7.85
  -4   8   3  128.30    7.87
  -4   8   3  127.71    9.00
  -4   8   3  122.91    8.28
  -4   8   3  117.44    8.44
  -4   8   2   21.68    3.90
   4  -8  -2   24.09    2.91
  -4   8   2   24.88    2.93
   4  -8  -2   18.50    5.50
  -4   8   2   24.13    3.47
  -4   8   2   23.69    3.34
  -4   8   2   20.46    3.35
  -4   8   2   25.39    3.60
  -4   8   2   21.86    3.72
  -4   8   1  829.27   24.13
  -4   8   1  833.93   21.19
  -4   8   1  811.87   18.69
   4  -8  -1  849.46   35.49
  -4   8   1  866.85   24.66
  -4   8   1  818.44   18.88
  -4   8   1  795.00   20.31
  -4   8   1  836.52   20.98
  -4   8   1  787.82   21.03
  -4   8   0  238.71   13.30
   4  -8   0  240.97   19.23
  -4   8   0  247.60   10.25
  -4   8   0  246.22   10.25
  -4   8   0  245.79   10.99
  -4   8   0  228.70   11.23
  -4   8   0  236.20   12.93
  -4   8   0  237.26   12.23
  -4   8   0  235.82   11.27
   4  -8   1   -3.22    2.76
  -4   8  -1    1.42    1.69
  -4   8  -1   -0.37    1.06
  -4   8  -1   -0.14    1.22
  -4   8  -1   -0.31    1.29
  -4   8  -1   -0.45    1.49
  -4   8  -1    0.23    0.87
  -4   8  -1   -0.11    0.81
  -4   8  -1   -0.01    1.26
  -4   8  -2    0.32    1.12
  -4   8  -2   -0.43    1.46
  -4   8  -2    0.75    1.27
   4  -8   2   -4.52    3.13
  -4   8  -2    0.84    1.38
  -4   8  -2    3.05    2.02
  -4   8  -2    0.11    1.16
  -4   8  -2    2.91    1.39
  -4   8  -2   -0.08    1.29
  -4   8  -3   32.11    4.60
  -4   8  -3   32.44    4.90
  -4   8  -3   34.69    5.11
  -4   8  -3   37.88    4.00
   4  -8   3   22.32    6.12
  -4   8  -3   31.18    4.09
  -4   8  -3   28.55    4.52
  -4   8  -3   28.11    4.57
  -4   8  -3   33.70    4.24
  -4   8  -4   60.08    6.55
  -4   8  -4   56.69    5.69
  -4   8  -4   57.34    6.42
  -4   8  -4   57.15    5.35
  -4   8  -4   54.00    6.28
  -4   8  -4   60.81    4.94
  -4   8  -4   53.05    6.40
  -4   8  -4   50.40    5.06
  -4   8  -5   24.01    3.19
  -4   8  -5   38.22    5.18
  -4   8  -5   39.03    4.55
  -4   8  -5   35.33    5.41
  -4   8  -5   32.31    4.08
  -4   8  -5   32.09    3.96
  -4   8  -5   35.84    5.31
  -4   8  -6   15.27    3.54
  -4   8  -6   14.93    3.53
  -4   8  -6   15.84    2.90
  -4   8  -6   14.00    2.51
  -4   8  -6   15.60    3.17
  -4   8  -6   18.91    2.93
  -4   8  -7   16.86    2.65
  -4   8  -7   20.02    3.83
  -4   8  -7   19.81    3.44
  -4   8  -7   16.61    2.78
  -4   8  -7   17.91    3.53
  -4   8  -8   -0.20    0.94
  -4   8  -8    1.65    1.35
  -4   8  -8    0.01    1.06
  -4   8  -8    1.00    0.95
  -4   8  -8   -1.10    1.48
  -4   8  -9    8.67    2.24
  -4   8  -9    7.56    1.54
  -4   8  -9    8.82    1.69
  -4   8  -9    8.11    1.96
  -4   8 -10   -0.38    0.89
  -4   8 -10   -0.70    0.68
   4  -7  -9   82.47    4.75
  -4   7   9   84.14    4.83
  -4   7   9   88.96    5.73
   4  -7  -8    3.58    1.42
  -4   7   8    3.03    1.26
  -4   7   8    3.54    1.40
   4  -7  -7   26.95    3.43
  -4   7   7   26.15    3.91
  -4   7   7   23.75    3.19
  -4   7   7   25.88    3.21
   4  -7  -6   78.84    5.85
  -4   7   6   80.16    6.79
  -4   7   6   69.80    5.42
  -4   7   6   75.84    5.68
   4  -7  -5   29.44    3.68
  -4   7   5   29.59    4.13
  -4   7   5   28.72    3.51
  -4   7   5   28.72    3.59
  -4   7   4  295.44   12.41
   4  -7  -4  286.19   10.62
  -4   7   4  268.45   10.20
  -4   7   4  257.79   10.68
   4  -7  -4  247.31   19.83
  -4   7   4  274.63   11.98
  -4   7   3  139.83    9.08
  -4   7   3  149.59   15.97
   4  -7  -3  154.71    7.49
  -4   7   3  138.48    8.24
  -4   7   3  145.80    7.21
  -4   7   3  141.31    7.87
   4  -7  -3  137.63   13.80
  -4   7   2  127.48    8.93
  -4   7   2  118.26    7.41
   4  -7  -2  130.35    6.51
  -4   7   2  127.34    6.35
  -4   7   2  121.02   14.15
  -4   7   2  119.01    7.11
  -4   7   2  120.42    7.85
  -4   7   2  127.27    7.81
  -4   7   1  366.44   15.26
  -4   7   1  366.69   13.92
   4  -7  -1  358.14   22.07
  -4   7   1  379.16   15.53
  -4   7   1  372.20   12.29
  -4   7   1  368.24   13.38
  -4   7   1  377.17   12.77
  -4   7   1  365.06   13.33
  -4   7   1  349.42   13.57
  -4   7   0    2.97    1.58
  -4   7   0    3.87    1.73
  -4   7   0    2.82    1.90
  -4   7   0    2.92    1.45
   4  -7   0    4.18    3.30
  -4   7   0    3.43    1.61
  -4   7   0    4.41    1.48
  -4   7   0    1.61    1.19
  -4   7   0    5.26    1.79
  -4   7   0    4.16    1.52
  -4   7  -1   20.60    3.76
  -4   7  -1   19.79    3.25
  -4   7  -1   18.39    3.42
  -4   7  -1   23.29    3.17
   4  -7   1   22.96    5.93
  -4   7  -1   18.67    3.63
  -4   7  -1   21.22    3.14
  -4   7  -1   21.24    2.99
  -4   7  -1   25.48    3.89
  -4   7  -2   52.53    5.91
   4  -7   2   60.81    9.39
  -4   7  -2   60.44    4.89
  -4   7  -2   57.88    5.29
  -4   7  -2   60.60    6.27
  -4   7  -2   56.89    6.43
  -4   7  -2   61.78    5.04
  -4   7  -2   55.67    5.29
  -4   7  -2   60.47    6.25
  -4   7  -3   19.00    3.48
  -4   7  -3   14.39    3.16
  -4   7  -3   18.17    3.10
  -4   7  -3   23.20    3.14
  -4   7  -3   23.10    4.10
  -4   7  -3   24.11    4.12
   4  -7   3   23.08    6.31
  -4   7  -3   22.11    4.14
  -4   7  -3   23.10    3.46
  -4   7  -3   23.88    3.16
  -4   7  -4   76.25    6.60
   4  -7   4   78.43   11.38
  -4   7  -4   74.37    7.20
  -4   7  -4   74.85    7.56
  -4   7  -4   72.97    6.02
  -4   7  -4   68.25    7.32
  -4   7  -4   71.73    5.53
  -4   7  -4   75.85    7.20
  -4   7  -4   67.87    5.81
  -4   7  -5   85.85    7.70
  -4   7  -5   82.04    6.36
  -4   7  -5   75.07    5.73
  -4   7  -5   83.40    8.05
  -4   7  -5   86.59    6.66
   4  -7   5   88.66   12.85
  -4   7  -5   88.30    6.66
  -4   7  -5   82.86    8.30
  -4   7  -5   95.31    6.32
  -4   7  -6    7.49    2.80
  -4   7  -6    3.96    1.58
  -4   7  -6    5.92    1.82
  -4   7  -6    5.74    2.49
  -4   7  -6    3.65    1.55
  -4   7  -6    5.22    2.35
  -4   7  -7   33.18    3.97
  -4   7  -7   34.94    5.13
  -4   7  -7   42.85    6.01
  -4   7  -7   30.79    4.01
  -4   7  -7   31.19    4.43
  -4   7  -7   32.52    3.75
  -4   7  -8    4.90    2.38
  -4   7  -8    6.01    1.79
  -4   7  -8    7.40    2.11
  -4   7  -8    5.61    1.77
  -4   7  -8    4.32    2.24
  -4   7  -9   -1.02    1.66
  -4   7  -9   -0.98    0.99
  -4   7  -9   -2.73    1.20
  -4   7  -9   -0.89    1.27
  -4   7  -9    0.42    1.04
  -4   7 -10    2.39    1.35
  -4   7 -10    2.74    1.17
  -4   7 -10    1.20    0.80
  -4   7 -10    1.33    0.93
  -4   6  10   16.42    2.10
   4  -6 -10   18.66    2.09
  -4   6  10   17.05    2.34
   4  -6  -9   19.93    2.61
  -4   6   9   19.09    2.62
  -4   6   9   19.58    3.07
  -4   6   8    6.60    1.68
   4  -6  -8    4.26    1.62
  -4   6   8    3.68    1.44
  -4   6   8    4.56    1.71
  -4   6   8    4.02    1.73
  -4   6   7   65.68    6.42
   4  -6  -7   70.89    5.61
  -4   6   7   60.71    5.23
  -4   6   7   73.03    5.30
  -4   6   7   63.25    5.34
  -4   6   7   66.25    5.27
  -4   6   6  117.62    7.26
  -4   6   6  121.63    7.40
  -4   6   6  135.02    7.27
  -4   6   6  124.46    7.43
   4  -6  -6  129.18    7.51
  -4   6   6  123.67    8.78
  -4   6   5  362.22   11.73
  -4   6   5  347.68   14.25
  -4   6   5  327.73   11.76
  -4   6   5  323.99   11.61
  -4   6   5  304.53   11.69
   4  -6  -5  343.89   24.03
  -4   6   4  210.67   19.56
  -4   6   4  242.04   10.63
  -4   6   4  217.25    9.76
  -4   6   4  220.09    9.25
  -4   6   4  242.11    9.27
  -4   6   4  236.65    9.35
  -4   6   4  228.45   11.06
   4  -6  -4  213.61   17.94
  -4   6   3  297.18   12.27
  -4   6   3  332.70   23.30
  -4   6   3  292.39   11.10
  -4   6   3  290.31    9.95
  -4   6   3  323.07   10.21
   4  -6  -3  296.09   19.66
  -4   6   3  305.51   12.11
  -4   6   2  286.12   12.40
  -4   6   2  287.69   10.60
   4  -6  -2  299.38    9.50
  -4   6   2  293.01   11.37
  -4   6   2  278.63    9.18
   4  -6  -2  291.85   18.02
  -4   6   1    1.06    1.40
  -4   6   1   -0.10    1.02
   4  -6  -1    1.85    1.00
   4  -6  -1   -1.12    1.56
  -4   6   1    0.57    0.99
  -4   6   1   -0.52    1.56
  -4   6   1   -0.09    0.82
  -4   6   1    0.39    1.08
  -4   6   1    0.41    0.87
  -4   6   0    5.58    2.01
  -4   6   0    4.29    1.47
  -4   6   0    6.25    1.96
  -4   6   0    5.87    1.55
  -4   6   0    4.54    1.56
  -4   6   0    2.68    1.24
  -4   6   0    1.64    2.09
  -4   6   0    5.68    2.10
   4  -6   0    5.80    2.82
  -4   6   0    4.45    1.33
  -4   6   0    3.38    1.22
  -4   6  -1   49.01    5.36
  -4   6  -1   48.86    5.14
   4  -6   1   52.74    7.75
  -4   6  -1   53.97    4.40
  -4   6  -1   53.22    4.51
  -4   6  -1   43.40    5.17
  -4   6  -1   48.13    4.59
  -4   6  -1   55.34    5.37
  -4   6  -1   51.63    4.90
  -4   6  -1   45.93    4.64
  -4   6  -2  419.81   15.45
  -4   6  -2  403.73   15.11
   4  -6   2  459.96   23.44
  -4   6  -2  420.68   15.94
  -4   6  -2  421.17   11.86
  -4   6  -2  448.19   16.13
  -4   6  -2  445.27   15.51
  -4   6  -2  424.98   13.42
  -4   6  -2  431.97   12.73
  -4   6  -2  419.49   13.72
  -4   6  -3  155.84    9.31
  -4   6  -3  151.99    9.53
   4  -6   3  154.21   14.28
  -4   6  -3  154.25    7.70
  -4   6  -3  160.59    7.33
  -4   6  -3  149.51    9.64
  -4   6  -3  144.85    7.89
  -4   6  -3  166.61   10.15
  -4   6  -3  154.07    8.37
  -4   6  -3  153.26    9.89
  -4   6  -4   33.54    4.34
  -4   6  -4   22.92    3.86
  -4   6  -4   24.17    3.96
   4  -6   4   19.01    5.48
  -4   6  -4   26.69    4.47
  -4   6  -4   30.62    3.83
  -4   6  -4   25.82    3.27
  -4   6  -4   25.94    3.53
  -4   6  -4   21.37    4.05
  -4   6  -5   11.08    2.52
  -4   6  -5   13.89    3.51
  -4   6  -5   13.18    2.50
  -4   6  -5   14.84    3.32
  -4   6  -5   12.40    2.59
   4  -6   5   12.19    4.81
  -4   6  -5    9.55    2.38
  -4   6  -5   12.49    2.50
  -4   6  -5   13.26    2.40
  -4   6  -5   13.67    3.14
  -4   6  -6   87.75    6.34
  -4   6  -6   94.11    7.84
   4  -6   6   80.11   12.07
  -4   6  -6   89.05    8.19
  -4   6  -6   92.84    6.80
  -4   6  -6   94.67    8.75
  -4   6  -6   89.78    6.56
  -4   6  -7   42.26    4.54
  -4   6  -7   45.25    5.37
   4  -6   7   34.27    8.35
  -4   6  -7   44.24    4.80
  -4   6  -7   46.08    6.14
  -4   6  -7   47.03    5.92
  -4   6  -7   42.22    4.47
  -4   6  -8    7.17    2.55
  -4   6  -8   11.73    2.59
  -4   6  -8   13.86    3.02
  -4   6  -8   12.82    3.17
  -4   6  -8   12.07    2.39
  -4   6  -8   13.16    2.75
  -4   6  -9    3.30    2.12
  -4   6  -9   -0.38    1.33
  -4   6  -9    1.45    0.98
  -4   6  -9    3.83    1.64
  -4   6  -9    3.23    1.58
  -4   6 -10    4.02    1.79
  -4   6 -10    3.69    1.32
  -4   6 -10    4.00    1.34
  -4   6 -10   -0.07    0.96
  -4   6 -11    0.93    0.77
  -4   6 -11    0.92    1.00
   4  -5 -10   39.11    3.19
  -4   5  10   41.00    3.54
  -4   5  10   37.69    3.73
   4  -5  -9    9.04    1.91
  -4   5   9    5.23    1.55
  -4   5   9    6.49    1.83
  -4   5   9    6.11    1.65
  -4   5   9    3.57    1.29
  -4   5   8   80.97    6.17
  -4   5   8   82.22    6.07
  -4   5   8   83.27    6.17
  -4   5   8   93.23    5.94
  -4   5   8   85.52    7.40
  -4   5   7   22.68    3.42
  -4   5   7   19.31    3.65
  -4   5   7   24.33    3.55
  -4   5   7   20.10    3.16
  -4   5   7   23.89    3.32
  -4   5   6  183.40   10.84
  -4   5   6  173.56    8.98
  -4   5   6  180.62    9.17
  -4   5   6  172.73    8.92
  -4   5   6  170.22    8.91
   4  -5  -6  186.97   18.29
  -4   5   5  627.15   35.31
   4  -5  -5  613.80   31.25
  -4   5   5  609.99   16.13
  -4   5   5  592.89   15.77
  -4   5   5  635.64   16.43
  -4   5   5  619.42   16.71
  -4   5   5  629.21   19.48
  -4   5   4 1162.14   45.51
  -4   5   4 1133.60   20.60
  -4   5   4 1217.32   21.30
  -4   5   4 1180.64   20.88
  -4   5   4 1102.00   21.75
   4  -5  -4 1136.20   40.37
  -4   5   4 1150.71   24.72
   4  -5  -3   27.35    5.81
  -4   5   3   32.44    7.25
  -4   5   3   30.34    3.70
  -4   5   3   29.21    3.97
  -4   5   3   25.32    2.93
  -4   5   3   28.45    3.10
  -4   5   3   30.47    3.19
  -4   5   3   28.15    3.40
  -4   5   3   26.18    3.61
  -4   5   2  314.37   11.96
   4  -5  -2  361.15   19.10
  -4   5   2  346.61   22.39
  -4   5   2  338.59   12.02
  -4   5   2  329.11   11.59
  -4   5   2  308.34    9.29
  -4   5   2  330.28   10.88
  -4   5   1    2.16    1.42
  -4   5   1   -0.38    0.66
  -4   5   1    1.99    1.98
   4  -5  -1    0.57    1.24
  -4   5   1    0.59    0.71
  -4   5   1   -0.34    0.78
  -4   5   1   -0.55    1.25
  -4   5   0   26.86    3.15
  -4   5   0   24.42    3.24
   4  -5   0   31.60    4.75
  -4   5   0   30.65    3.20
  -4   5   0   20.51    2.41
  -4   5   0   32.55    6.72
  -4   5   0   30.07    3.32
  -4   5   0   32.53    3.99
  -4   5   0   30.60    3.45
  -4   5   0   28.42    3.50
  -4   5   0   30.79    3.62
  -4   5   0   21.95    2.90
  -4   5   0   27.05    3.68
  -4   5  -1  274.70   11.60
  -4   5  -1  269.04   10.96
  -4   5  -1  292.25   11.41
  -4   5  -1  268.59   19.18
   4  -5   1  278.18   16.64
  -4   5  -1  272.25    8.94
  -4   5  -1  264.71    9.87
  -4   5  -1  279.74    9.88
  -4   5  -1  256.31    9.12
  -4   5  -1  274.61   11.83
  -4   5  -1  270.35   10.19
  -4   5  -1  275.26   10.51
  -4   5  -2  641.32   17.66
  -4   5  -2  596.28   17.12
   4  -5   2  641.33   25.45
  -4   5  -2  538.39   12.15
  -4   5  -2  602.40   14.53
  -4   5  -2  644.90   13.55
  -4   5  -2  655.60   17.97
  -4   5  -2  626.07   18.16
  -4   5  -2  607.18   15.12
  -4   5  -2  596.27   16.84
  -4   5  -2  647.38   16.14
  -4   5  -3  663.06   17.83
  -4   5  -3  656.40   18.50
   4  -5   3  702.56   27.69
  -4   5  -3  693.33   19.36
  -4   5  -3  653.47   13.56
  -4   5  -3  659.73   18.90
  -4   5  -3  664.89   16.01
  -4   5  -3  663.63   19.05
  -4   5  -3  675.48   15.51
  -4   5  -3  667.64   16.68
  -4   5  -4  161.36    8.76
  -4   5  -4  158.80    9.26
   4  -5   4  138.72   13.37
  -4   5  -4  149.20    9.18
  -4   5  -4  152.71    7.01
  -4   5  -4  151.34    6.49
  -4   5  -4  164.18   10.12
  -4   5  -4  144.53    7.82
  -4   5  -4  150.53    7.52
  -4   5  -4  152.67    9.55
  -4   5  -4  151.47    8.08
  -4   5  -5   -0.36    0.91
  -4   5  -5    0.36    1.02
  -4   5  -5    0.41    1.09
  -4   5  -5    0.66    1.21
  -4   5  -5    1.03    0.95
  -4   5  -5    0.22    0.88
  -4   5  -5   -0.16    1.15
  -4   5  -5   -0.44    1.29
  -4   5  -6   60.23    5.08
  -4   5  -6   66.04    6.34
  -4   5  -6   60.65    5.43
  -4   5  -6   62.69    6.95
  -4   5  -6   62.55    5.30
  -4   5  -6   68.38    6.91
  -4   5  -6   66.50    5.54
   4  -5   6   66.80   10.53
  -4   5  -7  139.41    7.96
  -4   5  -7  151.48    9.59
  -4   5  -7  136.82    8.22
  -4   5  -7  144.12   10.76
  -4   5  -7  155.16   10.37
  -4   5  -7  141.91    8.08
   4  -5   7  141.75   15.80
  -4   5  -8   27.09    3.77
  -4   5  -8   31.03    5.12
  -4   5  -8   26.26    3.94
   4  -5   8   19.34    6.94
  -4   5  -8   25.22    3.62
  -4   5  -8   24.18    3.30
  -4   5  -8   27.90    4.42
  -4   5  -9   89.18    6.54
  -4   5  -9  101.60    7.17
  -4   5  -9   96.16    8.64
  -4   5  -9   97.51    6.63
  -4   5  -9   93.28    7.65
  -4   5  -9   96.47    5.99
  -4   5 -10    8.05    2.05
  -4   5 -10    7.76    2.67
  -4   5 -10    5.82    1.84
  -4   5 -10    2.29    1.23
  -4   5 -11    1.17    1.04
  -4   5 -11    1.39    1.03
  -4   5 -11    0.45    0.95
  -4   5 -11    0.79    0.91
  -4   5 -12    1.30    0.92
  -4   5 -12    3.84    1.29
   4  -4 -10    4.62    1.33
  -4   4  10    4.15    1.30
  -4   4  10    3.58    1.28
  -4   4  10   -0.14    1.20
  -4   4  10    2.99    1.43
  -4   4   9   69.17    5.52
  -4   4   9   65.36    5.53
  -4   4   9   64.35    5.36
  -4   4   9   61.68    5.84
  -4   4   8   76.27    6.45
  -4   4   8   78.81    6.34
  -4   4   8   88.23    6.05
  -4   4   8   77.60    6.24
  -4   4   8   74.38    6.98
  -4   4   7  483.31   16.32
  -4   4   7  482.09   15.45
  -4   4   7  465.02   17.76
  -4   4   7  458.25   15.17
  -4   4   7  480.64   14.93
  -4   4   6  388.06   30.01
  -4   4   6  353.07   13.57
  -4   4   6  339.63   12.78
  -4   4   6  350.13   12.92
  -4   4   6  352.93   12.85
  -4   4   6  346.51   14.98
   4  -4  -6  362.59   25.03
   4  -4  -5  652.64   31.69
  -4   4   5  690.96   19.27
  -4   4   5  697.04   37.77
  -4   4   5  666.50   17.41
  -4   4   5  622.24   16.11
  -4   4   5  629.02   16.29
  -4   4   5  662.97   19.68
  -4   4   5  651.98   17.01
  -4   4   4  706.70   35.60
  -4   4   4  636.08   15.96
  -4   4   4  659.68   15.52
  -4   4   4  644.08   15.35
   4  -4  -4  668.25   29.54
  -4   4   4  675.73   16.60
  -4   4   4  718.49   18.90
  -4   4   4  687.03   18.76
  -4   4   3   95.67    6.62
   4  -4  -3  101.64   10.65
  -4   4   3   96.35    5.72
  -4   4   3   94.65    5.43
  -4   4   3   91.99    5.32
  -4   4   3   84.67    5.66
  -4   4   3   94.35    5.95
  -4   4   3   94.86    6.47
  -4   4   2   26.29    3.25
  -4   4   2   26.30    3.44
  -4   4   2   23.65    2.74
  -4   4   2   25.30    3.25
  -4   4   2   20.49    5.25
  -4   4   2   24.44    2.92
   4  -4  -2   26.48    5.21
  -4   4   2   24.27    3.31
  -4   4   1  302.20   19.50
  -4   4   1  301.76   10.88
  -4   4   1  285.80    8.81
   4  -4  -1  312.56   15.31
  -4   4   1  313.89    9.71
  -4   4   1  309.92   10.33
  -4   4   1  299.72   10.42
  -4   4   0 1227.77   22.18
  -4   4   0 1258.16   38.66
  -4   4   0 1247.45   21.15
  -4   4   0 1223.41   19.81
  -4   4   0 1228.92   18.50
  -4   4   0 1203.40   19.96
   4  -4   0 1263.99   27.56
  -4   4  -1 1123.13   21.57
  -4   4  -1 1212.19   19.55
  -4   4  -1 1202.53   37.49
   4  -4   1 1134.59   30.51
  -4   4  -1 1159.55   21.89
   4  -4   1 1167.76   23.16
  -4   4  -1 1151.03   19.29
  -4   4  -1 1219.79   20.77
  -4   4  -2    3.48    1.35
  -4   4  -2    2.48    0.99
  -4   4  -2    6.42    1.90
  -4   4  -2    4.12    1.48
   4  -4   2    4.80    2.58
  -4   4  -2    1.81    0.91
  -4   4  -2    3.02    1.11
  -4   4  -2    5.56    1.70
  -4   4  -3  191.73    9.01
  -4   4  -3  198.34    8.03
  -4   4  -3  185.51    9.19
   4  -4   3  167.76   12.47
  -4   4  -3  198.46    7.46
  -4   4  -3  184.72    9.23
  -4   4  -3  181.32    7.87
  -4   4  -3  203.86    9.94
  -4   4  -3  194.96    9.40
  -4   4  -3  189.60    8.41
  -4   4  -4    9.54    2.10
  -4   4  -4   13.33    2.94
  -4   4  -4    9.80    2.36
  -4   4  -4   13.45    2.53
  -4   4  -4   10.15    1.89
  -4   4  -4   11.59    2.05
  -4   4  -4   12.64    2.24
   4  -4   4   15.45    4.16
  -4   4  -4   15.17    2.35
  -4   4  -4   14.33    2.50
  -4   4  -4   14.69    2.89
  -4   4  -5   20.59    2.94
  -4   4  -5   23.64    2.93
  -4   4  -5   11.41    2.59
  -4   4  -5   24.84    3.29
   4  -4   5   13.89    4.36
  -4   4  -5   27.02    3.24
  -4   4  -5   22.39    3.79
  -4   4  -5   26.74    3.28
  -4   4  -5   30.06    4.25
   4  -4   6   79.97   10.67
  -4   4  -6   87.09    5.87
  -4   4  -6   87.97    5.99
  -4   4  -6   86.33    6.14
  -4   4  -6   80.30    7.47
  -4   4  -6   85.05    6.09
  -4   4  -6   80.53    6.91
  -4   4  -6   87.62    7.05
  -4   4  -7  449.84   14.15
  -4   4  -7  456.27   16.08
  -4   4  -7  482.83   17.42
  -4   4  -7  438.86   14.27
  -4   4  -7  460.67   18.32
  -4   4  -7  436.70   13.88
   4  -4   7  434.38   26.38
  -4   4  -8  122.60    7.74
  -4   4  -8  135.49    8.77
  -4   4  -8  117.74    7.60
  -4   4  -8  124.87    9.97
  -4   4  -8  121.99    8.90
  -4   4  -8  123.56    7.40
  -4   4  -9   88.77    6.74
  -4   4  -9   90.67    6.88
  -4   4  -9   81.46    5.79
  -4   4  -9   86.56    6.53
  -4   4  -9   79.29    7.91
  -4   4  -9   77.84    6.89
  -4   4 -10    2.27    1.40
  -4   4 -10    1.73    1.83
  -4   4 -10    2.29    1.78
  -4   4 -10   -0.27    0.86
  -4   4 -10   -1.62    1.23
  -4   4 -11   -0.78    1.31
  -4   4 -11   -0.56    1.05
  -4   4 -11    1.91    1.19
  -4   4 -11   -1.71    0.86
  -4   4 -12    0.99    0.85
  -4   4 -12    0.69    0.92
  -4   3  11    0.71    0.72
  -4   3  11    0.80    0.64
   4  -3 -10  156.33    6.76
  -4   3  10  163.55    7.86
  -4   3  10  159.90    7.99
  -4   3  10  161.56    7.82
  -4   3  10  150.17    7.67
  -4   3   9  387.43   14.26
  -4   3   9  382.96   13.43
  -4   3   9  393.27   13.65
  -4   3   9  350.63   13.75
  -4   3   8  123.63    8.52
  -4   3   8  119.38    7.93
  -4   3   8  118.58    7.94
  -4   3   8  119.07    7.30
  -4   3   8  108.72    8.34
   4  -3  -7  611.83   33.18
  -4   3   7  598.50   18.92
  -4   3   7  570.13   17.03
  -4   3   7  588.45   17.50
  -4   3   7  585.65   16.83
  -4   3   7  568.81   19.32
  -4   3   6  363.98   13.12
  -4   3   6  371.22   14.22
  -4   3   6  368.18   13.21
  -4   3   6  380.17   13.53
   4  -3  -6  357.35   24.35
  -4   3   6  393.16   14.75
  -4   3   6  352.18   14.84
  -4   3   5  402.17   14.39
  -4   3   5  371.88   13.41
  -4   3   5  362.89   12.18
  -4   3   5  346.28   12.21
   4  -3  -5  368.93   23.03
  -4   3   5  365.16   14.41
  -4   3   5  358.17   12.59
  -4   3   4  320.85   23.63
  -4   3   4  294.62   11.00
  -4   3   4  280.68   10.04
  -4   3   4  282.22   10.14
  -4   3   4  312.33   12.10
   4  -3  -4  304.46   19.49
  -4   3   4  299.40   10.90
  -4   3   4  314.10   13.41
  -4   3   4  324.64   12.68
  -4   3   3  209.90   10.10
  -4   3   3  182.22   16.61
  -4   3   3  192.68    8.17
  -4   3   3  183.38    7.34
  -4   3   3  187.77    8.88
  -4   3   3  178.88    7.36
  -4   3   3  182.35    8.78
   4  -3  -3  166.68   13.16
  -4   3   3  181.44    8.07
  -4   3   2    8.34    2.24
  -4   3   2    7.97    1.73
  -4   3   2    7.31    3.37
  -4   3   2   12.29    2.08
  -4   3   2    7.42    1.79
   4  -3  -2    4.42    2.48
   4  -3  -1   14.18    3.26
  -4   3   1   16.57    4.60
  -4   3   0 2827.83   54.64
   4  -3   0 2924.67   40.09
  -4   3  -1  966.67   31.53
   4  -3   1  936.48   19.50
  -4   3  -2  912.83   30.97
   4  -3   2  864.27   24.36
   4  -3   3  179.66   11.55
  -4   3  -4   26.84    3.37
  -4   3  -4   25.78    2.82
  -4   3  -4   28.10    3.56
   4  -3   4   27.44    5.11
  -4   3  -4   29.02    3.02
  -4   3  -4   25.77    3.03
  -4   3  -4   27.56    3.65
  -4   3  -4   29.24    3.25
  -4   3  -5   10.61    2.53
  -4   3  -5    9.98    1.90
  -4   3  -5   10.11    2.10
  -4   3  -5    7.89    1.81
  -4   3  -5   18.18    2.58
  -4   3  -5   10.46    2.12
   4  -3   5    6.61    3.28
  -4   3  -5    9.63    2.25
  -4   3  -5    6.75    1.68
  -4   3  -6    0.48    0.84
  -4   3  -6    0.49    1.45
  -4   3  -6    0.97    0.74
  -4   3  -6   -0.50    1.27
   4  -3   6    1.26    1.94
  -4   3  -6   -0.09    1.01
  -4   3  -6    0.20    0.74
  -4   3  -6    0.20    1.33
  -4   3  -7   61.12    5.08
  -4   3  -7   39.50    4.82
   4  -3   7   44.52    8.03
  -4   3  -7   38.96    4.25
  -4   3  -7   42.81    5.54
  -4   3  -7   44.54    4.82
  -4   3  -7   41.09    4.24
  -4   3  -8  174.48   11.31
  -4   3  -8  162.60    8.74
   4  -3   8  151.61   18.27
  -4   3  -8  161.71    9.25
  -4   3  -8  155.16    9.54
   4  -3   8  143.57   15.43
  -4   3  -8  151.16    8.05
  -4   3  -8  145.66    8.24
  -4   3  -9   11.98    2.38
  -4   3  -9   17.55    3.87
  -4   3  -9   13.24    2.84
   4  -3   9    7.38    4.33
  -4   3  -9   12.33    2.69
  -4   3  -9    4.43    1.74
  -4   3  -9   14.85    2.98
  -4   3 -10   25.16    3.65
  -4   3 -10   26.89    3.30
  -4   3 -10   27.84    3.74
  -4   3 -10   26.16    3.29
  -4   3 -10   31.63    5.01
  -4   3 -11    1.07    0.98
  -4   3 -11    3.40    1.69
  -4   3 -11    1.91    1.29
  -4   3 -11   -0.17    0.89
  -4   3 -12   -0.19    0.76
  -4   3 -12   -0.08    0.87
  -4   3 -12    1.69    1.32
  -4   3 -13    2.59    1.01
  -4   3 -13    0.14    0.71
  -4   2  11    3.45    1.16
  -4   2  11    2.74    1.02
  -4   2  11    2.15    0.94
  -4   2  10   24.32    3.34
  -4   2  10   26.45    3.33
  -4   2  10   27.93    3.43
  -4   2  10   25.61    3.20
  -4   2   9  116.24    7.96
  -4   2   9  116.49    7.66
  -4   2   9   94.41    6.99
  -4   2   9  112.46    7.51
  -4   2   8  355.24   14.74
  -4   2   8  338.58   13.48
  -4   2   8  348.91   13.74
  -4   2   8  352.43   12.79
  -4   2   8  301.48   13.44
  -4   2   7   71.86    6.07
  -4   2   7   66.64    6.57
   4  -2  -7   69.72   11.34
  -4   2   7   61.47    5.75
  -4   2   7   66.83    6.09
   4  -2  -7   50.07    9.35
  -4   2   7   62.51    5.61
  -4   2   7   59.19    6.17
  -4   2   7   65.67   13.46
   4  -2  -6  287.80   21.16
  -4   2   6  316.72   28.03
  -4   2   6  281.85   12.66
  -4   2   6  280.77   11.56
  -4   2   6  291.72   11.94
  -4   2   6  277.80   12.94
  -4   2   6  281.78   11.69
  -4   2   6  318.63   12.96
   4  -2  -6  269.89   20.84
   4  -2  -5   64.35    9.34
  -4   2   5   65.99   11.78
  -4   2   5   62.12    5.59
  -4   2   5   60.28    5.04
  -4   2   5   60.21    5.19
  -4   2   5   57.20    5.07
  -4   2   5   58.40    6.27
  -4   2   5   55.40    5.56
   4  -2  -5   55.87    8.98
  -4   2   5   61.50    5.60
  -4   2   4  159.53    8.52
  -4   2   4  170.87    9.76
  -4   2   4  168.02   17.07
  -4   2   4  150.43    7.98
  -4   2   4  150.78    7.25
  -4   2   4  146.91    7.34
   4  -2  -4  149.44   13.40
  -4   2   4  144.04    8.24
   4  -2  -4  162.65   13.18
  -4   2   4  152.58    7.77
   4  -2  -3  962.93   28.38
  -4   2   3 1027.56   22.10
  -4   2   3  950.82   18.05
  -4   2   3 1023.37   19.05
  -4   2   3 1014.69   20.29
  -4   2   3  959.95   17.15
   4  -2  -3  959.16   31.02
  -4   2   3  901.93   36.10
  -4   2   3 1009.75   19.94
  -4   2   2  501.23   24.71
   4  -2  -2  454.94   19.36
   4  -2  -2  481.49   17.61
   4  -2  -1 3405.57   41.04
   4  -2  -1 3402.91   47.46
  -4   2   0  756.53   26.93
   4  -2   0  704.07   16.39
   4  -2   0  705.30   19.03
  -4   2  -1 1433.35   36.28
   4  -2   1 1377.66   21.31
   4  -2   2 1392.93   27.74
   4  -2   2 1382.75   17.83
   4  -2   3  524.58   17.85
   4  -2   4   18.80    3.96
  -4   2  -5    2.49    1.28
  -4   2  -5    2.03    1.08
  -4   2  -5    1.35    0.80
  -4   2  -5    4.94    1.50
   4  -2   5    1.72    1.58
  -4   2  -5    2.96    1.35
  -4   2  -5    3.27    1.17
  -4   2  -6   97.12    6.57
  -4   2  -6  109.12    6.27
  -4   2  -6   94.46    6.06
  -4   2  -6   95.67    5.98
  -4   2  -6  106.77    7.67
  -4   2  -6   95.85    6.54
   4  -2   6  101.55   10.35
  -4   2  -7 1336.27   24.77
  -4   2  -7 1502.86   30.18
   4  -2   7 1423.63   50.44
  -4   2  -7 1223.12   22.36
  -4   2  -7 1368.71   22.85
  -4   2  -7 1354.50   23.25
   4  -2   7 1453.81   42.48
  -4   2  -7 1248.00   24.42
  -4   2  -8   18.96    3.06
  -4   2  -8   15.14    3.40
  -4   2  -8   17.24    2.94
   4  -2   8   16.79    6.20
   4  -2   8   23.85    6.22
  -4   2  -8   16.41    2.76
  -4   2  -8   18.89    3.09
  -4   2  -8   17.27    3.05
  -4   2  -9   33.23    4.15
   4  -2   9   33.02    8.59
   4  -2   9   32.30    7.20
  -4   2  -9   37.73    4.13
  -4   2  -9   35.19    4.14
  -4   2  -9   33.76    3.49
  -4   2  -9   38.09    5.25
  -4   2 -10    4.54    1.91
  -4   2 -10    4.09    2.16
  -4   2 -10    3.95    1.68
  -4   2 -10    4.08    1.33
  -4   2 -10    5.94    1.59
  -4   2 -11    3.53    1.46
  -4   2 -11    6.01    1.69
  -4   2 -11    3.43    1.54
  -4   2 -11    2.72    1.03
  -4   2 -11    5.42    2.04
  -4   2 -12    0.66    0.96
  -4   2 -12   -0.17    0.65
  -4   2 -13    0.15    0.66
  -4   2 -13   -0.57    0.80
  -4   1  11   18.38    2.36
  -4   1  11   23.17    2.51
  -4   1  11   22.97    2.42
  -4   1  10   52.74    4.74
  -4   1  10   60.45    4.98
  -4   1  10   58.53    4.82
  -4   1  10   46.13    3.90
  -4   1   9   16.73    3.09
  -4   1   9   19.92    3.32
  -4   1   9   14.58    3.03
  -4   1   9   12.74    2.62
  -4   1   8  316.38   13.90
  -4   1   8  357.17   14.02
  -4   1   8  342.09   13.88
  -4   1   8  355.83   13.22
  -4   1   8  297.71   12.78
  -4   1   7   -1.82    1.11
  -4   1   7    5.24    1.93
  -4   1   7    1.58    1.45
  -4   1   7    1.16    1.18
   4  -1  -7    1.52    4.07
   4  -1  -7    3.27    2.92
  -4   1   7    0.25    1.19
   4  -1  -6  266.13   20.96
  -4   1   6  300.82   27.19
  -4   1   6  273.56   12.70
  -4   1   6  270.12   11.50
  -4   1   6  278.12   11.85
   4  -1  -6  250.26   19.95
  -4   1   6  257.17   11.32
  -4   1   6  242.22   11.69
  -4   1   6  285.67   12.00
  -4   1   5   31.73    4.58
  -4   1   5   28.20    3.05
  -4   1   5   24.15    3.58
  -4   1   5   27.46    3.47
  -4   1   5   30.88    4.06
  -4   1   5   24.22    3.27
  -4   1   5   23.74    3.37
   4  -1  -5   28.59    6.56
  -4   1   5   30.10    8.10
  -4   1   5   25.54    3.41
   4  -1  -5   25.86    6.37
  -4   1   5   28.63    3.74
  -4   1   4    1.47    1.45
  -4   1   4    0.57    1.02
  -4   1   4    2.54    1.15
  -4   1   4    4.38    1.57
  -4   1   4    1.30    0.94
  -4   1   4    1.37    1.11
   4  -1  -4    0.88    1.89
  -4   1   4   -2.94    2.71
   4  -1  -4    1.38    1.65
  -4   1   4    1.24    1.05
  -4   1   3  443.20   14.29
  -4   1   3  423.43   24.33
  -4   1   3  443.00   12.58
  -4   1   3  415.59   11.50
   4  -1  -3  402.72   19.13
  -4   1   3  423.78   12.01
  -4   1   3  440.80   13.34
   4  -1  -3  403.58   20.08
  -4   1   2 1290.51   39.18
   4  -1  -2 1254.93   32.28
   4  -1  -2 1252.88   30.37
  -4   1   1 1243.85   35.67
   4  -1  -1 1822.57   33.37
   4  -1   0 1716.10   30.89
  -4   1   0 1898.80   40.92
  -4   1  -1  925.60   27.50
  -4   1  -2  117.14    9.67
   4  -1   2  118.56    7.14
  -4   1  -3  127.53   10.46
   4  -1   3  117.47    7.35
   4  -1   4  319.60   13.56
   4  -1   5  266.27   13.74
  -4   1  -6 1986.03   24.36
  -4   1  -6 2037.01   27.88
   4  -1   6 1999.11   51.61
   4  -1   6 2096.80   42.88
  -4   1  -6 1990.65   25.36
  -4   1  -6 2049.21   26.11
  -4   1  -6 2055.09   26.92
  -4   1  -7  569.97   14.13
   4  -1   7  575.12   30.22
  -4   1  -7  575.38   14.56
  -4   1  -7  544.35   17.23
  -4   1  -7  415.97   13.13
   4  -1   7  621.80   25.79
  -4   1  -7  586.18   14.98
  -4   1  -8   32.08    3.81
  -4   1  -8   32.24    3.74
  -4   1  -8   31.25    3.69
   4  -1   8   25.97    7.19
  -4   1  -8   28.70    3.60
   4  -1   8   28.40    6.23
  -4   1  -8   29.97    3.06
  -4   1  -8   29.87    4.36
  -4   1  -9   12.49    2.43
  -4   1  -9   10.18    2.70
  -4   1  -9   12.76    2.68
  -4   1  -9   10.62    2.34
  -4   1  -9   13.13    2.24
   4  -1   9   11.41    5.87
   4  -1  10    4.70    3.55
  -4   1 -10    1.28    1.31
  -4   1 -10    2.63    1.56
  -4   1 -10    3.33    1.27
  -4   1 -10    2.85    1.50
  -4   1 -10    0.85    1.15
  -4   1 -11   15.66    2.93
  -4   1 -11   11.95    2.18
  -4   1 -11   12.61    2.63
  -4   1 -11   13.39    2.32
  -4   1 -12    0.10    1.04
  -4   1 -12    1.80    1.04
  -4   1 -13    0.93    0.80
  -4   1 -13   -1.00    1.37
  -4   1 -13    0.47    0.53
   4  -1  13   -0.70    1.16
  -4   1 -14   -0.94    1.12
  -4   0  11   33.54    3.06
  -4   0  11   40.94    3.26
  -4   0  11   43.09    3.18
  -4   0  10   91.41    6.00
  -4   0  10   96.35    6.19
  -4   0  10   92.28    6.01
  -4   0   9   40.43    4.67
  -4   0   9   42.94    4.68
  -4   0   9   43.21    4.68
  -4   0   9   44.60    4.25
  -4   0   9   34.86    3.72
  -4   0   8   15.28    2.98
  -4   0   8   14.24    2.98
  -4   0   8   11.83    2.72
  -4   0   8   15.39    3.11
  -4   0   8   14.80    2.79
  -4   0   7   32.40    4.48
  -4   0   7   60.19    5.81
  -4   0   7   62.02    6.01
  -4   0   7   50.35   12.55
  -4   0   7   56.80    5.53
  -4   0   7   52.05    5.21
   4   0  -7   62.68   11.01
   4   0  -7   62.83   10.68
  -4   0   6   23.06    3.10
  -4   0   6   19.50    3.13
   4   0  -6   20.35    5.98
   4   0  -6   23.31    6.32
  -4   0   6   20.49    3.53
  -4   0   6   22.54    3.47
  -4   0   6   22.63    3.65
  -4   0   6   25.52    8.55
  -4   0   6   25.16    3.64
  -4   0   5  778.02   20.81
  -4   0   5  716.03   17.50
  -4   0   5  752.73   15.93
  -4   0   5  761.06   18.67
  -4   0   5  752.05   19.63
  -4   0   5  766.84   18.39
  -4   0   5  748.26   18.68
   4   0  -5  758.51   33.11
   4   0  -5  765.85   32.31
  -4   0   5  690.56   17.75
  -4   0   5  766.50   18.79
  -4   0   4  672.60   18.32
   4   0  -4  704.90   28.82
  -4   0   4  630.80   13.50
  -4   0   4  813.48   37.65
  -4   0   4  831.88   19.12
   4   0  -4  787.74   30.79
  -4   0   4  732.81   16.16
  -4   0   4  753.14   17.27
  -4   0   4  740.99   17.28
  -4   0   4  679.13   16.71
  -4   0   4  557.57   15.56
  -4   0   4  762.30   16.81
  -4   0   3 1543.90   26.25
  -4   0   3 1511.53   46.14
  -4   0   3 1415.66   22.07
   4   0  -3 1433.79   38.07
  -4   0   3 1416.72   22.20
  -4   0   3 1462.46   24.21
  -4   0   2 1300.29   38.78
   4   0  -2 1280.58   32.76
   4   0  -1   23.66    4.35
  -4   0   1   17.97    4.30
  -4   0   0  380.65   17.74
   4   0   0  425.90   10.25
   4   0   1  730.06   17.03
  -4   0  -1  668.22   22.47
  -4   0  -2    1.97    1.73
   4   0   2    0.13    0.71
   4   0   3  464.98   12.27
  -4   0  -3  482.63   18.56
   4   0   3  440.55   17.19
   4   0   4   13.12    3.62
   4   0   4   10.09    2.20
   4   0   5  305.78   17.64
   4   0   5  316.42   12.86
  -4   0  -6  393.27   11.47
  -4   0  -6  406.44   10.98
   4   0   6  400.43   22.24
  -4   0  -6  374.52   12.80
   4   0   6  383.75   16.31
  -4   0  -7  424.17   11.85
   4   0   7  434.70   25.35
   4   0   7  414.54   19.05
  -4   0  -7  417.88   12.02
  -4   0  -7  417.94   12.52
  -4   0  -7  404.39   14.17
  -4   0  -8  134.98    7.25
  -4   0  -8  137.74    7.43
   4   0   8  124.93   15.01
  -4   0  -8  142.60    7.42
  -4   0  -8  130.41    6.15
  -4   0  -8  129.81    8.43
  -4   0  -9   -0.44    1.45
  -4   0  -9   -0.29    1.01
  -4   0  -9    0.50    1.40
  -4   0  -9   -0.70    0.76
  -4   0  -9    1.41    1.23
   4   0  10    0.05    3.96
  -4   0 -10    0.57    1.17
  -4   0 -10   -0.26    1.06
  -4   0 -10   -0.36    1.13
  -4   0 -10    0.17    1.15
  -4   0 -11    3.18    1.58
  -4   0 -11    3.49    1.45
  -4   0 -11    2.11    1.27
  -4   0 -12    8.83    2.12
  -4   0 -12    8.96    1.92
  -4   0 -13    1.63    0.94
  -4   0 -13    2.07    1.42
  -4   0 -13    3.29    1.03
   4   0  13    2.64    1.57
  -4   0 -14    8.88    1.85
  -4   0 -14   11.36    1.63
  -4  -1  11   57.44    3.69
  -4  -1  10    6.10    1.79
  -4  -1  10    6.41    1.63
  -4  -1  10    5.44    1.64
  -4  -1   9   47.14    4.73
  -4  -1   9   45.78    4.74
  -4  -1   9   47.68    4.86
  -4  -1   9   48.04    4.37
  -4  -1   8   69.56    6.22
  -4  -1   8   70.55    6.28
  -4  -1   8   70.92    6.41
   4   1  -8   65.97    4.85
  -4  -1   8   66.56    5.78
  -4  -1   7  596.38   16.34
  -4  -1   7  530.75   38.07
  -4  -1   7  561.57   17.72
  -4  -1   7  597.03   18.14
  -4  -1   7  590.51   18.36
   4   1  -7  686.06   36.51
   4   1  -7  637.47   32.94
  -4  -1   7  586.15   17.59
   4   1  -7  634.43   14.94
  -4  -1   6   74.28    5.61
  -4  -1   6   77.02   14.46
  -4  -1   6   73.20    6.45
   4   1  -6   70.16   11.42
  -4  -1   6   76.34    6.32
  -4  -1   6   81.46    6.66
   4   1  -6   75.34   10.92
  -4  -1   6   76.49    6.44
  -4  -1   5  347.12   13.46
  -4  -1   5  319.56   10.87
  -4  -1   5  357.64   27.93
  -4  -1   5  317.00   12.49
  -4  -1   5  333.76   12.19
  -4  -1   5  332.95   12.70
  -4  -1   5  348.64   12.45
   4   1  -5  337.21   21.76
  -4  -1   5  344.47   12.51
  -4  -1   5  327.75   12.65
   4   1  -5  351.80   23.06
  -4  -1   4  958.31   21.63
  -4  -1   4  882.53   16.77
   4   1  -4  976.91   35.34
  -4  -1   4 1001.08   42.05
  -4  -1   4  906.29   19.98
  -4  -1   4  896.33   19.44
  -4  -1   4  938.25   19.91
  -4  -1   4  909.11   18.88
  -4  -1   3  650.79   16.88
  -4  -1   3  631.69   30.03
  -4  -1   3  604.30   14.72
  -4  -1   3  623.53   14.81
   4   1  -3  600.65   25.55
  -4  -1   3  614.58   15.13
  -4  -1   3  628.92   15.79
  -4  -1   2 2809.75   57.43
   4   1  -2 2763.19   50.76
   4   1  -1 1594.19   36.41
  -4  -1   1 1683.80   39.93
   4   1   0   90.76    4.41
  -4  -1   0   87.29    8.34
   4   1   1    2.53    1.23
  -4  -1  -1    1.07    1.02
  -4  -1  -2   23.78    3.87
   4   1   2   22.13    3.47
  -4  -1  -3  283.24   12.98
   4   1   3  263.37   13.22
   4   1   4  972.30   27.80
   4   1   5  130.72   11.44
   4   1   6   29.00    6.31
  -4  -1  -6   34.28    3.39
  -4  -1  -7  138.67    6.76
  -4  -1  -7  145.60    6.81
  -4  -1  -7  142.17    7.21
  -4  -1  -7   83.86    6.11
   4   1   7  129.14   13.89
   4   1   8   32.59    7.71
  -4  -1  -8   27.66    3.44
  -4  -1  -8   25.14    3.22
  -4  -1  -8   23.66    3.49
  -4  -1  -8   31.53    3.53
  -4  -1  -8   28.96    2.92
  -4  -1  -9   34.17    3.90
  -4  -1  -9   35.15    3.96
  -4  -1  -9   28.57    3.20
  -4  -1  -9   31.16    4.14
  -4  -1  -9   31.70    3.89
   4   1   9   32.39    8.30
  -4  -1 -10    3.10    1.44
  -4  -1 -10    4.82    1.56
   4   1  10    8.10    4.65
  -4  -1 -10    7.41    2.20
  -4  -1 -11   20.31    2.92
  -4  -1 -11   19.00    2.99
  -4  -1 -11   23.33    3.52
  -4  -1 -12   13.23    2.63
  -4  -1 -12   13.96    3.10
  -4  -1 -12   11.97    2.11
  -4  -1 -13   22.80    2.85
  -4  -1 -13   19.38    3.25
  -4  -1 -13   19.41    2.40
   4   1  13   14.87    2.77
  -4  -1 -14    5.63    1.18
  -4  -1 -14    3.36    1.04
  -4  -1 -14    3.58    1.33
  -4  -1 -14    5.35    1.58
   4   1  14    4.12    1.19
  -4  -2  10   -0.77    0.83
  -4  -2  10    0.02    0.81
  -4  -2  10    0.78    0.82
  -4  -2   9    3.10    1.51
  -4  -2   9    0.86    0.82
  -4  -2   9   -0.95    1.61
  -4  -2   9   -0.44    1.02
   4   2  -9    0.86    0.57
  -4  -2   8    7.19    2.01
  -4  -2   8    5.32    1.83
  -4  -2   8    8.26    2.44
  -4  -2   8    7.15    2.18
   4   2  -8    3.70    1.25
  -4  -2   8    5.78    1.87
  -4  -2   7   34.94    4.15
  -4  -2   7   25.02    3.86
  -4  -2   7   34.12    4.49
  -4  -2   7   34.78    4.63
   4   2  -7   36.24    8.04
  -4  -2   7   40.44    4.72
  -4  -2   7   21.08    6.21
  -4  -2   6  331.79   12.01
   4   2  -6  359.24   25.41
  -4  -2   6  331.93   13.06
  -4  -2   6  330.90   28.50
  -4  -2   6  352.86   13.33
  -4  -2   6  351.53   13.88
  -4  -2   6  350.95   13.59
   4   2  -6  329.72   22.99
  -4  -2   6  345.09   13.60
   4   2  -5  213.82   18.27
  -4  -2   5  242.65   10.96
  -4  -2   5  202.51    8.88
  -4  -2   5  207.71    9.84
  -4  -2   5  226.34   22.15
  -4  -2   5  215.82   10.34
  -4  -2   5  215.95   10.40
  -4  -2   5  217.40   10.09
  -4  -2   4  360.63   11.09
  -4  -2   4  396.21   12.88
  -4  -2   4  429.54   28.21
  -4  -2   4  386.64   13.00
   4   2  -4  399.64   23.33
  -4  -2   4  411.79   13.07
  -4  -2   4  380.49   12.68
  -4  -2   3  189.47    6.83
  -4  -2   3  207.28    7.79
  -4  -2   3  218.80   18.06
  -4  -2   3  208.43    8.92
  -4  -2   3  232.58    9.24
   4   2  -3  218.74   15.85
  -4  -2   3  192.39    8.86
  -4  -2   2  719.56   29.31
  -4  -2   2  738.13   15.40
   4   2  -2  680.81   26.70
  -4  -2   1  153.91   12.25
   4   2  -1  119.10   10.72
  -4  -2   0 8789.97   81.95
   4   2   1 2220.27   32.86
  -4  -2  -1 1942.61   34.94
  -4  -2  -2   45.02    4.80
   4   2   2   50.99    5.55
   4   2   3 2869.19   45.11
   4   2   4  934.40   28.52
   4   2   5 2063.34   45.93
  -4  -2  -6 1964.28   28.39
  -4  -2  -6 1993.33   24.81
  -4  -2  -6 1964.40   22.41
  -4  -2  -7   48.59    4.22
  -4  -2  -7   43.23    3.27
   4   2   7   48.09    8.76
  -4  -2  -7   48.24    3.87
  -4  -2  -8    2.58    1.24
   4   2   8    6.89    4.42
  -4  -2  -8    2.23    0.94
  -4  -2  -8    5.74    1.83
  -4  -2  -9   27.58    3.60
  -4  -2  -9   28.02    3.14
   4   2   9   22.67    6.64
  -4  -2  -9   29.90    3.69
  -4  -2 -10   18.86    2.73
  -4  -2 -10   14.55    2.89
  -4  -2 -10   17.25    3.10
  -4  -2 -11   22.82    4.08
  -4  -2 -11   19.64    2.83
  -4  -2 -11   24.52    3.55
  -4  -2 -12   64.04    4.76
  -4  -2 -12   65.23    6.38
   4   2  12   60.96    6.16
  -4  -2 -12   64.20    5.30
  -4  -2 -13    5.87    1.54
  -4  -2 -13    4.47    1.84
  -4  -2 -13    6.01    1.47
   4   2  13    4.46    1.69
  -4  -2 -14    0.33    0.53
  -4  -2 -14    0.54    0.62
  -4  -2 -14    1.70    0.87
  -4  -2 -14   -0.71    0.82
   4   2  14   -0.81    0.91
  -4  -3  10    0.34    0.52
  -4  -3  10    1.90    1.07
  -4  -3  10    1.49    0.84
  -4  -3   9    9.39    1.84
  -4  -3   9   15.13    2.71
  -4  -3   9   12.28    2.41
  -4  -3   9   12.07    2.03
   4   3  -9   14.64    2.03
  -4  -3   8   27.37    3.46
  -4  -3   8   26.99    3.48
  -4  -3   8   26.29    3.75
  -4  -3   8   33.77    4.23
  -4  -3   8   27.84    3.75
   4   3  -8   28.06    3.12
  -4  -3   7  450.74   14.39
  -4  -3   7  436.65   14.37
  -4  -3   7  443.34   15.31
  -4  -3   7  443.13   15.58
  -4  -3   7  442.26   15.26
  -4  -3   6  288.69   11.37
  -4  -3   6  263.13   12.10
  -4  -3   6  294.25   26.57
  -4  -3   6  276.86   12.33
   4   3  -6  297.15   23.62
   4   3  -6  270.09   20.71
  -4  -3   5  643.12   16.24
  -4  -3   5  619.59   16.57
  -4  -3   5  590.73   35.39
  -4  -3   5  632.08   18.12
   4   3  -5  686.29   33.60
  -4  -3   5  713.09   18.67
  -4  -3   4  241.85   10.51
  -4  -3   4  249.33    8.98
  -4  -3   4  243.39    9.43
  -4  -3   4  240.29    9.81
   4   3  -4  263.65   19.67
  -4  -3   4  262.44   22.09
  -4  -3   4  259.42   10.79
  -4  -3   4  245.68    8.65
  -4  -3   4  282.69   11.10
  -4  -3   4  254.11   10.51
  -4  -3   3  463.46   11.31
  -4  -3   3  449.91   12.06
  -4  -3   3  450.64   12.59
  -4  -3   3  504.19   13.98
  -4  -3   3  509.52   28.07
  -4  -3   3  454.05   13.59
  -4  -3   3  399.49   12.88
   4   3  -3  502.50   25.08
  -4  -3   2   84.19    4.60
  -4  -3   2   80.88    4.80
  -4  -3   2   89.48   10.61
  -4  -3   2   89.20    5.67
  -4  -3   2   97.48    5.85
   4   3  -2   84.49    9.87
  -4  -3   2   91.75    6.05
   4   3  -1   21.51    5.24
  -4  -3   1   18.98    4.67
  -4  -3   0    2.12    1.38
  -4  -3  -1 1138.45   25.13
   4   3   1 1003.15   25.01
  -4  -3  -2 2256.18   28.99
   4   3   2 2056.44   38.89
   4   3   3  754.12   25.35
   4   3   4  495.28   22.00
  -4  -3  -5  241.96    8.34
   4   3   5  217.46   15.90
   4   3   6  273.75   19.39
  -4  -3  -6  307.96   11.02
  -4  -3  -6  281.68    9.50
  -4  -3  -6  300.80    8.85
  -4  -3  -7   28.52    3.70
   4   3   7   27.86    6.88
  -4  -3  -7   27.24    2.63
  -4  -3  -7   28.04    3.30
  -4  -3  -7   28.89    3.02
   4   3   8   21.22    6.78
  -4  -3  -8   28.10    3.85
  -4  -3  -8   26.75    2.88
  -4  -3  -8   30.06    3.71
  -4  -3  -8   27.37    3.27
  -4  -3  -9   -0.23    0.84
   4   3   9   -0.75    2.69
  -4  -3  -9    1.59    1.43
  -4  -3  -9    1.20    1.51
  -4  -3  -9    0.34    0.82
  -4  -3 -10  129.39    9.02
   4   3  10  126.73   17.61
  -4  -3 -10  122.78    6.78
   4   3  10  131.88    9.10
  -4  -3 -10  128.02    7.45
  -4  -3 -11   25.52    3.26
  -4  -3 -11   21.96    3.84
   4   3  11   21.36    3.93
  -4  -3 -11   24.02    3.41
  -4  -3 -12   15.06    3.03
  -4  -3 -12   12.55    2.22
   4   3  12   20.34    3.64
  -4  -3 -12   20.53    2.94
   4   3  13   15.41    2.83
  -4  -3 -13   15.87    2.87
  -4  -3 -13   12.69    2.42
  -4  -3 -13   13.84    2.46
  -4  -3 -13   17.73    2.28
  -4  -3 -13   16.24    2.38
  -4  -3 -14    5.83    1.23
  -4  -3 -14    4.89    1.25
  -4  -3 -14    3.39    1.12
   4   3  14    2.56    1.03
  -4  -4  10    1.59    0.78
  -4  -4   9   -0.24    0.77
  -4  -4   9    1.22    1.04
   4   4  -9    0.06    0.54
  -4  -4   8   51.78    4.65
  -4  -4   8   49.42    4.82
  -4  -4   8   53.36    4.98
  -4  -4   8   46.63    4.45
   4   4  -8   41.32    3.95
  -4  -4   7   51.24    4.92
  -4  -4   7   46.57    4.34
  -4  -4   7   49.68    5.22
  -4  -4   7   55.36    5.40
  -4  -4   7   53.13    5.22
  -4  -4   6   86.36    6.38
  -4  -4   6   73.42    5.58
  -4  -4   6   84.46    6.85
   4   4  -6   73.55   11.98
   4   4  -6   57.97   10.11
  -4  -4   6   60.70   11.84
  -4  -4   6   80.72    6.73
  -4  -4   5   71.32    5.64
  -4  -4   5   70.60    5.39
  -4  -4   5   72.69    6.30
  -4  -4   5   74.55    6.26
  -4  -4   5   72.88   12.31
  -4  -4   5   81.07    5.42
   4   4  -5   84.70   12.24
  -4  -4   4   59.85    5.33
   4   4  -4   58.04    9.51
  -4  -4   4   56.91    4.78
  -4  -4   4   59.91   10.53
  -4  -4   4   58.90    5.36
  -4  -4   4   54.76    4.44
  -4  -4   4   57.11    4.34
  -4  -4   3   36.82    3.44
  -4  -4   3   35.18    7.56
  -4  -4   3   38.50    3.75
  -4  -4   3   39.89    4.25
  -4  -4   3   37.43    3.30
   4   4  -3   44.60    8.10
  -4  -4   3   37.02    4.04
  -4  -4   3   43.85    4.36
  -4  -4   2  126.24    5.94
  -4  -4   2  125.59    6.32
  -4  -4   2  127.89   12.88
   4   4  -2  126.22   12.80
  -4  -4   2  134.32    7.05
  -4  -4   2  110.74    5.21
   4   4  -1   29.01    6.14
  -4  -4   1   26.26    3.30
  -4  -4   1   23.49    2.60
  -4  -4   1   23.35    2.69
  -4  -4   1   26.90    3.09
  -4  -4   1   20.64    4.41
  -4  -4   1   25.55    3.42
  -4  -4   0 3583.09   35.68
  -4  -4   0 3630.86   51.00
  -4  -4   0 3616.24   31.91
  -4  -4   0 3581.19   38.49
   4   4   1  231.45   13.81
   4   4   2 3651.39   57.68
   4   4   3  189.29   13.95
   4   4   4 1206.60   37.58
  -4  -4  -4 1144.44   17.64
  -4  -4  -5   10.51    1.85
   4   4   5    9.99    4.03
   4   4   5   14.11    2.32
  -4  -4  -5   10.98    2.12
  -4  -4  -5   12.32    2.01
  -4  -4  -5   10.40    1.77
  -4  -4  -5   15.89    2.46
  -4  -4  -5   13.81    1.88
  -4  -4  -6   27.15    2.94
  -4  -4  -6   14.18    2.15
  -4  -4  -6   24.43    2.97
  -4  -4  -6   24.44    2.97
   4   4   6   23.27    6.22
   4   4   6   23.70    3.15
  -4  -4  -6   25.49    3.23
  -4  -4  -6   26.52    2.57
  -4  -4  -6   24.05    3.20
  -4  -4  -6   24.43    2.65
  -4  -4  -7  546.77   14.52
   4   4   7  572.77   31.83
  -4  -4  -7  566.94   15.95
  -4  -4  -7  528.83   11.94
  -4  -4  -7  540.94   14.11
  -4  -4  -7  564.64   15.91
   4   4   7  599.21   16.20
  -4  -4  -7  579.95   13.43
  -4  -4  -8   97.70    6.42
   4   4   8   91.50   14.14
  -4  -4  -8  100.62    5.57
  -4  -4  -8   92.85    6.85
   4   4   8  118.41    7.81
  -4  -4  -8   98.66    5.97
  -4  -4  -9    5.09    1.62
   4   4   9    1.45    3.92
  -4  -4  -9    2.62    1.72
  -4  -4  -9    1.23    0.88
   4   4   9    2.41    1.62
  -4  -4 -10    7.93    2.41
  -4  -4 -10    9.43    2.01
  -4  -4 -10   15.31    2.65
   4   4  10    9.69    2.72
  -4  -4 -11   25.90    3.61
  -4  -4 -11   30.74    4.32
  -4  -4 -11   29.81    3.40
  -4  -4 -11   30.97    3.68
   4   4  11   32.27    4.60
  -4  -4 -12    6.30    1.61
  -4  -4 -12    3.51    1.60
  -4  -4 -12    5.10    1.81
  -4  -4 -12    1.02    1.16
  -4  -4 -12    4.12    1.36
   4   4  12    3.94    1.87
  -4  -4 -13   25.94    3.27
  -4  -4 -13   30.94    3.35
  -4  -4 -13   27.16    2.73
   4   4  13   24.35    3.43
  -4  -4 -13   32.12    3.14
  -4  -4 -14    1.97    0.80
  -4  -5   9    5.42    1.33
  -4  -5   9    3.41    1.23
  -4  -5   8   17.80    2.70
  -4  -5   8   17.05    2.71
  -4  -5   8   15.86    2.72
  -4  -5   8   16.27    2.55
   4   5  -8   11.54    2.06
  -4  -5   7    6.51    1.92
  -4  -5   7    6.81    2.10
  -4  -5   7    6.20    1.92
  -4  -5   6   58.60    5.25
  -4  -5   6   58.47    5.60
  -4  -5   5    3.30    1.39
   4   5  -5   -2.08    4.21
  -4  -5   5   -0.54    1.19
  -4  -5   5    0.67    1.50
  -4  -5   5    1.66    1.06
  -4  -5   4    4.18    1.74
  -4  -5   4    2.76    1.31
  -4  -5   4    3.65    1.29
  -4  -5   4    2.61    1.47
  -4  -5   4    5.48    2.23
   4   5  -4    4.85    2.87
  -4  -5   3    0.89    0.69
  -4  -5   3    1.29    1.19
  -4  -5   3    1.10    0.98
  -4  -5   3    0.50    1.52
  -4  -5   3    1.49    1.23
  -4  -5   3    1.30    1.18
   4   5  -3    1.30    2.11
  -4  -5   2  220.01    7.77
  -4  -5   2  206.93    9.79
  -4  -5   2  220.98    8.38
   4   5  -2  221.88   17.61
  -4  -5   2  221.93    8.90
  -4  -5   2  231.41    9.45
  -4  -5   2  215.26    9.88
  -4  -5   1   30.88    2.77
  -4  -5   1   36.20    4.04
  -4  -5   1   33.84    3.95
  -4  -5   1   40.72    3.58
  -4  -5   1   34.52    3.42
  -4  -5   1   31.92    3.41
   4   5  -1   28.29    6.17
  -4  -5   0  534.57   14.49
  -4  -5   0  554.35   12.38
  -4  -5   0  539.21   12.98
  -4  -5   0  542.06   13.23
  -4  -5   0  558.27   16.00
  -4  -5  -1   42.25    3.98
  -4  -5  -1   46.16    4.53
  -4  -5  -1   45.53    3.57
  -4  -5  -1   44.47    3.65
  -4  -5  -1   45.26    3.76
   4   5   1   44.75    6.88
  -4  -5  -2   76.68    5.89
  -4  -5  -2   64.81    4.86
  -4  -5  -2   65.88    4.26
  -4  -5  -2   69.61    4.50
  -4  -5  -2   75.31    4.69
  -4  -5  -2   64.76    4.53
   4   5   2   63.84    8.62
   4   5   3  394.95   22.16
  -4  -5  -3  394.77   11.85
  -4  -5  -3  381.06   10.25
  -4  -5  -3  370.26   10.74
  -4  -5  -3  398.77   10.46
  -4  -5  -4    3.03    1.21
  -4  -5  -4    4.80    1.20
  -4  -5  -4    3.39    1.27
  -4  -5  -4    5.57    1.45
  -4  -5  -4    4.12    1.02
   4   5   4    7.94    3.96
   4   5   4    3.02    1.29
   4   5   5   59.64    9.86
  -4  -5  -5   50.83    4.32
  -4  -5  -5   51.85    4.12
  -4  -5  -5   37.22    3.64
  -4  -5  -5   45.88    3.33
   4   5   5   53.24    4.54
  -4  -5  -5   55.68    3.76
  -4  -5  -6  128.93    6.97
   4   5   6  130.55   15.17
  -4  -5  -6  131.30    6.87
  -4  -5  -6  132.81    7.25
  -4  -5  -6  131.11    5.84
   4   5   6  147.88    7.95
  -4  -5  -6  147.29    6.43
  -4  -5  -7   43.20    4.19
   4   5   7   43.30    9.81
  -4  -5  -7   43.93    4.25
  -4  -5  -7   48.11    4.55
  -4  -5  -7   42.08    4.37
  -4  -5  -7   46.02    3.74
   4   5   7   45.70    4.75
  -4  -5  -7   49.92    4.04
  -4  -5  -8  240.00    9.81
   4   5   8  250.45   23.87
  -4  -5  -8  226.75    9.93
  -4  -5  -8  228.85   10.58
  -4  -5  -8  238.46    8.77
  -4  -5  -8  233.19   10.45
   4   5   8  255.02   11.76
  -4  -5  -8  248.90    9.48
   4   5   9  692.05   41.48
  -4  -5  -9  694.93   17.90
  -4  -5  -9  678.24   15.42
  -4  -5  -9  705.03   18.71
  -4  -5  -9  703.67   19.20
   4   5   9  752.54   20.84
  -4  -5  -9  744.78   17.06
  -4  -5 -10   22.32    3.42
  -4  -5 -10   18.65    3.30
  -4  -5 -10   22.34    2.98
  -4  -5 -10   23.01    3.68
   4   5  10   25.45    4.30
  -4  -5 -10   24.68    3.35
  -4  -5 -11   15.48    2.84
  -4  -5 -11   27.19    3.62
  -4  -5 -11   20.49    3.34
  -4  -5 -11   23.53    3.01
   4   5  11   22.14    3.87
  -4  -5 -11   24.67    3.18
  -4  -5 -12   11.08    2.08
  -4  -5 -12   10.65    2.08
  -4  -5 -12   11.06    2.36
  -4  -5 -12   11.62    2.09
   4   5  12   11.44    2.67
  -4  -5 -13    0.01    0.75
  -4  -5 -13    2.30    0.91
  -4  -5 -13    2.35    0.90
   4   5  13    1.53    1.22
  -4  -6   8    2.29    1.17
  -4  -6   8    1.06    0.84
  -4  -6   8    0.25    0.75
   4   6  -8    1.16    0.80
  -4  -6   8   -0.53    0.60
  -4  -6   7    5.81    1.74
  -4  -6   7    3.46    1.31
  -4  -6   7    4.47    1.53
   4   6  -7    5.21    1.68
  -4  -6   6    6.65    1.99
  -4  -6   6    7.12    2.19
  -4  -6   5    9.58    1.96
  -4  -6   5   10.54    2.49
  -4  -6   5    9.37    2.47
  -4  -6   4   -0.61    1.05
  -4  -6   4    0.17    1.17
  -4  -6   4   -0.11    1.49
  -4  -6   4   -0.04    1.39
  -4  -6   4   -0.26    0.87
  -4  -6   3    6.29    1.77
  -4  -6   3    6.83    1.78
  -4  -6   3    7.36    2.18
  -4  -6   3    8.11    2.25
   4   6  -3    6.08    2.93
  -4  -6   3    7.46    1.81
  -4  -6   2    5.22    1.98
  -4  -6   2    2.61    1.28
  -4  -6   2    4.29    1.43
  -4  -6   2    7.06    1.97
  -4  -6   2    5.46    1.41
   4   6  -2    6.05    3.27
  -4  -6   2    7.05    2.06
  -4  -6   1  187.74    9.57
  -4  -6   1  184.28    9.32
  -4  -6   1  187.89    8.34
  -4  -6   1  184.36    8.29
  -4  -6   1  184.30    7.23
   4   6  -1  212.50   17.47
  -4  -6   1  207.23    8.36
  -4  -6   0   79.36    5.98
  -4  -6   0   90.12    5.65
  -4  -6   0   78.53    4.58
  -4  -6   0   77.46    5.22
   4   6   0   74.79   10.39
  -4  -6   0   89.20    5.40
  -4  -6   0   84.82    6.54
  -4  -6  -1  688.18   16.97
  -4  -6  -1  728.83   18.42
  -4  -6  -1  698.26   14.58
  -4  -6  -1  711.94   15.54
  -4  -6  -1  695.74   13.13
  -4  -6  -2    8.19    2.15
  -4  -6  -2    5.41    1.89
  -4  -6  -2    6.09    1.62
   4   6   2    3.97    2.55
  -4  -6  -2    8.64    1.76
  -4  -6  -2    5.83    1.36
  -4  -6  -2    5.51    1.44
  -4  -6  -3   40.92    4.15
  -4  -6  -3   40.68    4.67
  -4  -6  -3   38.71    3.47
  -4  -6  -3   35.08    3.47
   4   6   3   34.60    7.54
  -4  -6  -3   35.23    3.37
  -4  -6  -3   33.32    2.88
   4   6   3   37.26    3.75
  -4  -6  -4   84.58    5.95
  -4  -6  -4   80.59    5.10
  -4  -6  -4   84.84    4.61
  -4  -6  -4   74.62    4.98
   4   6   4   90.32    5.97
   4   6   4   91.99   12.44
   4   6   5  161.15   17.17
  -4  -6  -5  179.61    8.67
  -4  -6  -5  181.26    7.82
   4   6   5  175.60    6.91
  -4  -6  -5  167.58    7.73
  -4  -6  -5  203.02    7.29
   4   6   5  178.34    8.76
   4   6   6  216.34   20.86
  -4  -6  -6  219.52    9.62
  -4  -6  -6  228.29    9.20
  -4  -6  -6  223.89    8.02
  -4  -6  -6  243.62    8.67
  -4  -6  -6  231.51    9.47
   4   6   6  226.86   10.38
  -4  -6  -7   61.54    5.30
  -4  -6  -7   63.53    5.02
  -4  -6  -7   62.84    5.17
  -4  -6  -7   66.05    4.59
   4   6   7   52.53   10.87
   4   6   7   68.19    5.97
  -4  -6  -7   70.17    4.91
  -4  -6  -8    3.69    1.45
  -4  -6  -8    2.79    1.50
  -4  -6  -8   -0.33    1.14
  -4  -6  -8   -0.89    1.26
  -4  -6  -8    0.43    0.99
   4   6   8   -1.91    1.95
   4   6   9  229.23   24.76
  -4  -6  -9  236.12   10.12
  -4  -6  -9  225.62   10.06
  -4  -6  -9  235.94   10.54
  -4  -6  -9  223.06    8.95
   4   6   9  236.33   11.95
  -4  -6  -9  247.54    9.85
  -4  -6 -10   39.13    4.25
  -4  -6 -10   43.75    4.52
  -4  -6 -10   37.94    3.77
   4   6  10   46.78    5.43
  -4  -6 -10   42.59    4.18
  -4  -6 -11   -0.30    1.03
  -4  -6 -11    0.75    0.98
   4   6  11    1.47    1.42
  -4  -6 -11    2.58    0.99
  -4  -6 -12   -0.06    0.64
  -4  -6 -12   -0.53    0.89
  -4  -6 -12    0.88    0.79
   4   6  12    0.52    1.12
  -4  -6 -13   43.31    4.03
  -4  -6 -13   47.13    3.15
   4   6  13   49.21    4.28
  -4  -7   8    5.35    1.27
  -4  -7   8    4.64    1.22
  -4  -7   7   16.96    2.34
  -4  -7   7   14.42    2.26
  -4  -7   7   13.92    2.29
   4   7  -7   13.61    2.35
  -4  -7   6   19.10    2.96
  -4  -7   6   19.43    3.02
   4   7  -6   16.89    3.01
  -4  -7   5   -0.26    1.19
  -4  -7   5    0.51    0.87
  -4  -7   5    1.47    1.30
  -4  -7   4   15.85    2.87
  -4  -7   4   11.98    2.69
  -4  -7   4   15.68    2.76
  -4  -7   4   15.14    2.49
  -4  -7   3  134.38    7.59
  -4  -7   3  132.71    7.32
  -4  -7   3  132.52    7.68
   4   7  -3  109.19   13.61
  -4  -7   3  119.73    7.92
  -4  -7   3  120.74    6.72
  -4  -7   2   17.20    3.17
  -4  -7   2   19.69    3.12
  -4  -7   2   18.92    2.84
  -4  -7   2   18.86    3.15
  -4  -7   2   20.65    3.06
   4   7  -2   17.53    5.60
  -4  -7   2   17.94    2.60
  -4  -7   1  145.99    6.82
  -4  -7   1  132.75    8.32
  -4  -7   1  143.29    7.19
  -4  -7   1  139.45    7.58
  -4  -7   1  152.27    7.59
   4   7  -1  127.84   13.99
  -4  -7   1  139.59    8.45
   4   7   0    2.35    2.38
  -4  -7   0    4.04    1.48
  -4  -7   0    4.93    1.61
  -4  -7   0    4.49    1.38
  -4  -7   0    5.68    1.62
  -4  -7   0    7.83    1.67
  -4  -7   0    4.56    1.66
  -4  -7  -1  254.19   11.07
  -4  -7  -1  262.31    9.49
  -4  -7  -1  280.30   10.41
  -4  -7  -1  267.72    9.60
  -4  -7  -1  269.06    8.81
  -4  -7  -2  118.77    7.40
  -4  -7  -2  128.67    6.59
  -4  -7  -2  127.64    6.94
  -4  -7  -2  123.40    5.92
   4   7   2  117.70    6.87
  -4  -7  -3   46.40    4.67
  -4  -7  -3   42.09    4.89
  -4  -7  -3   40.93    3.76
  -4  -7  -3   39.61    3.95
   4   7   3   38.12    8.52
  -4  -7  -3   40.86    3.41
   4   7   3   39.17    4.09
  -4  -7  -4   43.02    4.51
  -4  -7  -4   57.19    6.02
  -4  -7  -4   44.97    3.98
  -4  -7  -4   46.91    3.71
  -4  -7  -4   43.02    4.09
   4   7   4   52.93   10.41
   4   7   4   53.66    4.94
  -4  -7  -5   64.60    5.47
  -4  -7  -5   55.87    4.52
  -4  -7  -5   63.12    4.39
   4   7   5   61.30    5.46
   4   7   5   68.26   12.21
  -4  -7  -6   69.43    5.84
  -4  -7  -6   65.25    4.92
   4   7   6   76.23    4.98
  -4  -7  -6   67.98    4.71
   4   7   6   71.01    6.11
   4   7   6   68.21   12.84
  -4  -7  -7   21.66    3.35
  -4  -7  -7   24.69    3.19
   4   7   7   28.28    3.12
  -4  -7  -7   22.57    2.85
   4   7   7   25.61    3.95
   4   7   7   17.36    7.05
  -4  -7  -8   11.45    2.66
  -4  -7  -8   16.05    2.70
  -4  -7  -8   13.53    2.30
   4   7   8   10.52    5.22
   4   7   8   12.69    3.07
  -4  -7  -9   57.75    5.24
  -4  -7  -9   59.17    4.97
  -4  -7  -9   63.11    4.77
   4   7   9   66.78    6.36
  -4  -7 -10    2.07    1.18
  -4  -7 -10    1.30    0.98
   4   7  10    2.47    1.80
  -4  -7 -11   15.85    2.34
  -4  -7 -11   18.21    2.43
   4   7  11   20.62    3.43
  -4  -7 -12    8.16    2.19
  -4  -7 -12    4.33    1.11
  -4  -7 -12    5.30    1.33
   4   7  12    6.32    1.81
   4   7  13    3.62    1.16
  -4  -8   7    1.04    0.73
  -4  -8   7    0.82    0.78
  -4  -8   7    1.00    0.76
   4   8  -7    1.21    0.68
  -4  -8   6    1.02    0.79
  -4  -8   6   -0.19    0.81
  -4  -8   6   -0.01    0.75
   4   8  -6    0.88    0.96
  -4  -8   5    0.74    1.15
  -4  -8   5   -2.02    1.23
  -4  -8   5    0.67    0.89
   4   8  -5    1.68    1.26
  -4  -8   4   14.79    2.62
  -4  -8   4   12.87    2.64
  -4  -8   4   13.29    2.23
  -4  -8   3    7.31    2.03
  -4  -8   3    7.07    1.91
  -4  -8   3    8.00    1.91
  -4  -8   3    6.07    2.06
  -4  -8   3    7.67    1.86
  -4  -8   2   16.79    2.88
  -4  -8   2   16.86    2.78
  -4  -8   2   16.42    2.65
  -4  -8   2   14.51    2.79
  -4  -8   2   18.83    2.80
  -4  -8   1    4.12    1.93
  -4  -8   1    1.11    1.33
  -4  -8   1    1.89    1.37
  -4  -8   1    1.17    1.03
  -4  -8   1    0.75    1.03
   4   8  -1    3.50    2.33
  -4  -8   0  304.46   12.80
  -4  -8   0  317.72   10.87
  -4  -8   0  327.00   11.70
  -4  -8   0  311.87   13.21
  -4  -8   0  316.41   10.33
  -4  -8  -1  167.92    7.41
  -4  -8  -1  166.22    9.26
  -4  -8  -1  160.92    7.74
  -4  -8  -1  180.67    8.74
  -4  -8  -2    4.28    1.71
  -4  -8  -2    1.73    1.38
  -4  -8  -2    4.06    1.45
  -4  -8  -2    5.89    1.49
   4   8   2    2.19    0.95
  -4  -8  -3   34.56    4.27
  -4  -8  -3   44.34    5.15
  -4  -8  -3   33.36    3.52
  -4  -8  -3   36.21    3.94
  -4  -8  -3   33.60    3.33
   4   8   3   39.94    4.38
  -4  -8  -4    6.51    2.15
  -4  -8  -4    8.20    2.37
  -4  -8  -4    6.76    1.95
   4   8   4    5.25    3.94
  -4  -8  -4    6.63    1.74
  -4  -8  -4    6.20    1.67
   4   8   4    7.20    2.07
  -4  -8  -5   19.85    2.78
  -4  -8  -5   18.55    2.93
  -4  -8  -5   21.72    2.78
  -4  -8  -5   24.84    4.18
   4   8   5   18.78    3.30
   4   8   5   26.36    8.40
  -4  -8  -5   16.32    3.07
  -4  -8  -6   29.61    4.07
  -4  -8  -6   34.78    3.67
   4   8   6   30.90    8.98
  -4  -8  -6   35.84    3.52
   4   8   6   34.66    4.53
  -4  -8  -7    8.01    2.34
  -4  -8  -7    8.62    2.03
  -4  -8  -7   10.50    2.04
   4   8   7    9.12    2.62
  -4  -8  -8   89.06    6.70
  -4  -8  -8   95.02    5.98
   4   8   8  105.08    6.00
  -4  -8  -8   98.81    5.85
   4   8   8   94.68    7.43
  -4  -8  -9   25.94    3.54
  -4  -8  -9   25.91    3.08
  -4  -8  -9   27.64    3.15
   4   8   9   25.16    3.96
  -4  -8 -10    5.93    1.78
  -4  -8 -10    3.33    1.22
  -4  -8 -10    3.99    1.30
   4   8  10    4.70    1.80
  -4  -8 -11   -0.36    0.73
  -4  -8 -11    1.35    0.86
   4   8  11    0.57    1.03
  -4  -8 -12    2.33    0.83
   4   8  12    1.94    0.94
  -4  -9   6    0.29    0.63
  -4  -9   6    0.38    0.68
   4   9  -6   -0.25    0.65
  -4  -9   5    3.96    1.34
  -4  -9   5    3.02    1.11
   4   9  -5    4.62    1.66
  -4  -9   5    3.91    1.16
  -4  -9   4    0.23    0.79
  -4  -9   4    0.79    0.94
  -4  -9   4   -0.48    0.98
   4   9  -4    2.10    1.33
  -4  -9   3   -0.21    0.92
  -4  -9   3    0.97    0.98
  -4  -9   3   -0.16    0.78
   4   9  -3    0.78    1.29
  -4  -9   2    0.93    1.02
  -4  -9   2    0.67    1.04
  -4  -9   2    0.04    1.23
  -4  -9   2    0.20    0.87
  -4  -9   1    1.68    1.21
  -4  -9   1    1.36    1.16
  -4  -9   1    1.52    1.21
  -4  -9   1    1.53    1.12
  -4  -9   1    1.13    1.38
  -4  -9   0    2.67    1.98
  -4  -9   0    3.37    1.58
  -4  -9   0    2.72    1.50
  -4  -9   0    6.12    2.16
  -4  -9   0    4.38    1.50
  -4  -9  -1    6.17    2.20
  -4  -9  -1    9.45    2.27
  -4  -9  -1    9.40    2.12
  -4  -9  -1    7.48    2.42
  -4  -9  -1    7.96    1.79
  -4  -9  -2   37.23    3.81
  -4  -9  -2   40.66    4.76
  -4  -9  -2   40.72    4.28
  -4  -9  -2   44.03    3.92
  -4  -9  -3    3.88    1.71
  -4  -9  -3    4.14    1.76
  -4  -9  -3    4.39    1.47
  -4  -9  -3    3.47    1.27
   4   9   3    2.20    1.32
  -4  -9  -4    8.56    2.43
  -4  -9  -4    6.90    1.94
  -4  -9  -4    4.76    1.52
  -4  -9  -4    6.56    1.70
  -4  -9  -4    4.17    1.92
   4   9   4    7.80    2.13
  -4  -9  -5   21.26    3.57
  -4  -9  -5   22.39    2.92
  -4  -9  -5   23.68    3.31
  -4  -9  -5   23.89    4.11
  -4  -9  -5   23.16    2.94
   4   9   5   20.00    3.28
  -4  -9  -6   14.76    2.97
  -4  -9  -6   17.04    2.54
  -4  -9  -6   16.00    2.49
  -4  -9  -6   18.54    2.98
  -4  -9  -6   18.70    3.70
   4   9   6   15.49    3.09
  -4  -9  -7   52.94    5.27
  -4  -9  -7   64.66    6.71
  -4  -9  -7   53.21    4.26
  -4  -9  -7   58.99    5.09
  -4  -9  -7   56.40    4.42
   4   9   7   50.75    5.41
  -4  -9  -8    8.15    2.34
  -4  -9  -8    8.10    1.74
  -4  -9  -8    6.99    1.69
   4   9   8    8.38    2.39
  -4  -9  -9    0.64    0.91
  -4  -9  -9    1.55    0.88
  -4  -9  -9    1.81    1.18
   4   9   9    0.34    1.05
  -4  -9 -10   12.37    2.17
  -4  -9 -10   12.51    2.96
  -4  -9 -10   12.53    1.92
   4   9  10   11.82    2.49
  -4  -9 -11   14.94    2.78
  -4  -9 -11   11.53    1.88
  -4  -9 -11   11.26    1.63
   4   9  11   10.52    2.07
  -4 -10   5   -0.66    0.74
  -4 -10   5    0.85    0.71
   4  10  -5   -0.12    0.53
  -4 -10   4    6.27    1.43
  -4 -10   4    6.04    1.38
  -4 -10   4    7.36    1.41
   4  10  -4    4.55    1.39
  -4 -10   3    2.31    1.05
  -4 -10   3    4.56    1.28
   4  10  -3    2.51    1.35
  -4 -10   2   16.83    2.62
  -4 -10   2   15.45    2.28
  -4 -10   2   14.04    2.53
   4  10  -2   13.08    2.51
  -4 -10   1    1.62    1.15
  -4 -10   1    2.82    1.27
  -4 -10   1    2.64    1.21
   4  10  -1    0.66    1.13
   4  10   0  155.89    8.18
  -4 -10   0  175.32    9.40
  -4 -10   0  173.76    7.66
  -4 -10   0  173.26    8.23
  -4 -10   0  178.35    7.76
  -4 -10   0  177.29    9.36
  -4 -10  -1    2.82    1.27
  -4 -10  -1    4.40    1.71
  -4 -10  -1    3.81    1.46
  -4 -10  -1    3.27    1.78
  -4 -10  -1    2.23    1.40
  -4 -10  -2   18.14    2.56
  -4 -10  -2   17.34    2.49
  -4 -10  -2   20.12    3.48
  -4 -10  -2   15.50    3.24
   4  10   2   18.37    2.83
  -4 -10  -2   19.85    3.00
  -4 -10  -3    3.12    1.71
  -4 -10  -3    4.96    1.82
  -4 -10  -3    2.55    1.08
  -4 -10  -3    4.28    1.48
   4  10   3    4.91    1.58
  -4 -10  -4   17.74    2.55
  -4 -10  -4   13.43    2.91
  -4 -10  -4   16.93    2.74
  -4 -10  -4   15.05    2.34
   4  10   4   13.76    2.60
  -4 -10  -5    0.69    1.23
  -4 -10  -5    1.17    0.88
  -4 -10  -5    0.87    0.77
  -4 -10  -5   -1.31    1.12
   4  10   5   -1.11    1.43
  -4 -10  -6   -0.44    1.44
  -4 -10  -6    1.48    1.73
  -4 -10  -6   -0.40    1.01
  -4 -10  -6    0.13    0.89
  -4 -10  -6    0.51    0.80
   4  10   6    1.45    1.18
  -4 -10  -7   30.88    4.39
  -4 -10  -7   21.20    3.31
  -4 -10  -7   23.35    2.64
  -4 -10  -7   22.16    2.96
  -4 -10  -7   18.21    2.46
   4  10   7   21.57    3.34
  -4 -10  -8    2.36    1.36
  -4 -10  -8    6.59    2.28
  -4 -10  -8    4.40    1.50
  -4 -10  -8    4.70    1.35
   4  10   8    1.50    1.06
  -4 -10  -9    0.73    0.93
  -4 -10  -9    0.12    1.14
  -4 -10  -9    0.06    0.75
  -4 -10  -9    0.45    0.64
   4  10   9   -0.05    0.93
  -4 -10 -10   12.74    1.89
  -4 -10 -10   13.39    2.60
  -4 -10 -10    9.53    1.48
   4  10  10   10.36    1.90
  -4 -11   3    0.91    0.67
  -4 -11   3    1.26    0.56
   4  11  -3    2.45    0.92
  -4 -11   2    0.55    0.59
  -4 -11   2    2.35    0.98
  -4 -11   2    0.77    0.81
   4  11  -2    2.53    1.02
  -4 -11   1   -0.11    0.92
  -4 -11   1    1.14    0.83
  -4 -11   1    0.26    0.80
   4  11  -1    0.29    0.59
  -4 -11   0    7.26    1.99
  -4 -11   0    6.96    1.66
  -4 -11   0    9.41    1.71
  -4 -11   0    8.28    1.68
  -4 -11   0    8.04    1.86
  -4 -11  -1   18.86    2.44
  -4 -11  -1   18.81    3.01
  -4 -11  -1   19.18    2.35
  -4 -11  -1   17.49    2.56
  -4 -11  -1   19.62    3.16
  -4 -11  -2   11.21    2.36
  -4 -11  -2   11.66    2.08
  -4 -11  -2   10.83    1.84
  -4 -11  -2   11.50    1.98
  -4 -11  -2   10.76    2.63
  -4 -11  -3    1.97    1.21
  -4 -11  -3    4.10    1.29
  -4 -11  -3    2.39    1.03
  -4 -11  -3    0.96    1.18
  -4 -11  -3    1.93    1.62
   4  11   3    5.52    1.52
  -4 -11  -4    0.86    1.13
  -4 -11  -4    0.92    0.91
  -4 -11  -4    1.03    0.70
  -4 -11  -4    0.93    0.90
   4  11   4    0.48    0.84
  -4 -11  -5    8.49    2.21
  -4 -11  -5    7.93    1.73
  -4 -11  -5    9.87    1.65
  -4 -11  -5    6.57    1.50
   4  11   5    9.63    2.17
  -4 -11  -6   13.88    2.66
  -4 -11  -6   15.63    2.39
  -4 -11  -6   17.24    2.21
   4  11   6   13.45    2.34
  -4 -11  -7   11.40    2.22
  -4 -11  -7   11.16    1.90
  -4 -11  -7   12.94    1.86
   4  11   7    8.93    1.94
  -4 -11  -8    2.06    1.14
  -4 -11  -8    0.06    0.50
  -4 -11  -8    2.97    0.94
   4  11   8    0.85    0.91
  -4 -11  -8    2.11    0.85
  -4 -11  -9    0.97    0.71
  -4 -11  -9    0.27    0.48
  -4 -11  -9    0.27    0.43
   4  11   9    1.85    0.90
   4  12  -1   -0.85    0.71
  -4 -12   1   -0.64    0.43
  -4 -12   0    0.63    0.64
  -4 -12   0    2.95    1.03
  -4 -12   0    1.22    0.69
  -4 -12  -1    1.80    0.81
  -4 -12  -1    1.34    0.80
  -4 -12  -2    1.63    0.82
  -4 -12  -2   -0.13    0.58
  -4 -12  -2    2.41    0.87
  -4 -12  -2   -0.54    0.67
  -4 -12  -3    0.51    0.68
  -4 -12  -3    0.15    0.59
  -4 -12  -3   -0.04    0.74
  -4 -12  -3   -0.89    0.57
  -4 -12  -4   -0.81    0.95
  -4 -12  -4    0.79    0.61
  -4 -12  -4   -0.10    1.05
  -4 -12  -4    0.80    0.62
   4  12   4   -2.13    0.84
  -4 -12  -5   -0.17    0.86
  -4 -12  -5    1.11    0.68
  -4 -12  -5    1.72    1.12
  -4 -12  -5    0.31    0.60
   4  12   5    1.35    0.72
  -4 -12  -6    1.35    1.09
  -4 -12  -6    0.76    0.82
  -4 -12  -6    2.58    0.82
  -4 -12  -6    1.03    0.68
   4  12   6    2.89    1.06
  -4 -12  -7    2.24    0.98
  -4 -12  -7    0.82    0.52
   4  12   7    2.67    0.90
  -4 -12  -7   -0.10    0.70
  -5  11   3    1.04    0.77
  -5  11   3   -0.47    0.70
  -5  11   2   17.86    2.65
  -5  11   2   18.17    2.40
  -5  11   2   19.38    2.57
  -5  11   1    1.84    0.99
  -5  11   1    0.54    0.81
  -5  11   1    1.16    0.75
  -5  11   0   50.02    4.78
  -5  11   0   41.69    3.67
  -5  11   0   48.26    4.10
  -5  11  -1   18.16    2.86
  -5  11  -1   18.72    2.49
  -5  11  -1   17.07    2.40
  -5  11  -2    1.78    1.05
  -5  11  -2    0.93    0.68
  -5  11  -2    1.16    0.90
  -5  11  -2   -0.65    0.98
  -5  11  -3    0.34    0.63
  -5  11  -3   -0.20    0.60
  -5  11  -3    0.29    0.54
  -5  11  -4    2.89    1.00
  -5  11  -4    1.58    0.79
  -5  10   5   12.30    1.97
  -5  10   5   17.80    2.17
  -5  10   5   15.34    2.15
  -5  10   4    8.65    1.95
  -5  10   4    9.97    1.67
  -5  10   4    8.86    1.69
  -5  10   4    6.75    1.61
  -5  10   3   11.38    2.34
  -5  10   3   10.51    2.23
  -5  10   3   10.99    2.13
  -5  10   3   10.17    2.05
  -5  10   3   10.05    1.79
  -5  10   2   75.09    5.20
  -5  10   2   66.43    5.99
  -5  10   2   70.76    5.40
  -5  10   2   77.86    4.85
  -5  10   2   65.52    5.47
  -5  10   1   35.25    4.63
  -5  10   1   30.13    3.66
  -5  10   1   35.53    3.67
  -5  10   1   32.87    3.98
  -5  10   0    5.30    1.70
  -5  10   0    5.04    1.56
  -5  10   0    8.31    2.47
  -5  10  -1   11.81    2.35
  -5  10  -1   12.32    2.45
  -5  10  -1   17.04    3.28
  -5  10  -1   13.53    2.76
  -5  10  -2   11.36    2.35
  -5  10  -2    6.98    2.04
  -5  10  -2   11.05    2.50
  -5  10  -2    9.97    2.24
  -5  10  -3   10.70    2.62
  -5  10  -3   14.44    2.51
  -5  10  -3   12.99    2.35
  -5  10  -3   12.78    2.60
  -5  10  -3   12.70    2.54
  -5  10  -4   10.46    2.11
  -5  10  -4    9.50    1.93
  -5  10  -4    5.60    1.38
  -5  10  -4   10.13    2.41
  -5  10  -4    8.83    1.82
  -5  10  -4    9.14    2.36
  -5  10  -5    3.25    1.13
  -5  10  -5    3.01    1.07
  -5  10  -5    2.75    1.40
  -5  10  -5    3.26    1.22
  -5  10  -5    4.41    1.62
  -5  10  -6    1.58    0.68
  -5  10  -6    1.35    1.07
  -5  10  -6    0.56    0.54
  -5  10  -6    0.39    0.80
  -5   9   6   21.08    2.58
   5  -9  -6   19.43    2.26
  -5   9   6   23.90    2.55
  -5   9   6   19.17    2.54
  -5   9   5   14.90    2.54
   5  -9  -5   13.54    2.06
  -5   9   5   17.60    2.71
  -5   9   5   22.47    2.89
  -5   9   5   15.81    2.35
  -5   9   4   89.58    6.12
   5  -9  -4   86.54    4.98
  -5   9   4   91.56    5.86
  -5   9   4   90.78    6.47
  -5   9   4   89.31    5.92
  -5   9   4   75.58    6.01
  -5   9   3    1.99    1.27
  -5   9   3    2.35    1.49
  -5   9   3    3.03    1.35
  -5   9   3    3.71    1.46
  -5   9   3    2.78    1.54
  -5   9   2    7.22    2.50
  -5   9   2   10.02    2.39
  -5   9   2    8.03    2.17
  -5   9   2    6.30    1.96
  -5   9   2    8.15    2.07
  -5   9   1   29.88    4.63
  -5   9   1   25.72    3.45
  -5   9   1   27.82    3.84
  -5   9   1   24.50    3.16
  -5   9   1   26.34    3.87
  -5   9   0   49.93    5.97
  -5   9   0   52.53    5.20
  -5   9   0   52.25    4.79
  -5   9   0   50.44    5.33
  -5   9   0   57.13    4.86
  -5   9   0   49.32    5.13
  -5   9  -1   32.45    4.99
  -5   9  -1   29.86    4.44
  -5   9  -1   34.36    3.92
  -5   9  -1   34.73    4.22
  -5   9  -1   30.77    3.53
  -5   9  -1   28.45    3.98
  -5   9  -2   25.08    4.18
  -5   9  -2   23.05    3.80
  -5   9  -2   15.71    3.42
  -5   9  -2   20.01    3.14
  -5   9  -2   24.02    3.08
  -5   9  -2   19.75    3.28
  -5   9  -3    2.53    1.27
  -5   9  -3    4.59    1.67
  -5   9  -3    3.62    1.33
  -5   9  -3    2.10    1.42
  -5   9  -3    4.01    1.97
  -5   9  -3    0.92    1.02
  -5   9  -3    3.90    1.49
  -5   9  -4   11.99    2.64
  -5   9  -4    8.83    2.12
  -5   9  -4    7.55    1.76
  -5   9  -4    9.20    2.50
  -5   9  -4    7.71    2.04
  -5   9  -4   11.17    2.84
  -5   9  -5    9.20    1.97
  -5   9  -5   12.50    2.15
  -5   9  -5   14.02    3.01
  -5   9  -5   11.88    2.27
  -5   9  -5   13.87    2.49
  -5   9  -5   13.02    2.97
  -5   9  -5    8.76    2.42
  -5   9  -6   -0.90    1.25
  -5   9  -6    0.11    0.70
  -5   9  -6    0.37    1.10
  -5   9  -6    0.16    1.25
  -5   9  -6   -0.01    0.96
  -5   9  -6   -1.36    1.08
  -5   9  -7    0.10    0.52
  -5   9  -7   -1.03    0.87
  -5   9  -7   -0.09    0.85
  -5   9  -7   -0.56    0.96
  -5   9  -7   -0.28    0.98
  -5   9  -8    6.54    1.18
  -5   9  -8    4.77    1.24
  -5   9  -8    5.59    1.25
  -5   9  -8    7.16    1.67
  -5   9  -8    3.16    1.11
  -5   8   7   20.90    2.84
   5  -8  -7   17.93    2.27
  -5   8   7   11.04    1.62
  -5   8   7   15.63    1.98
  -5   8   7   11.28    1.91
   5  -8  -6   63.77    4.48
  -5   8   6   63.33    4.21
  -5   8   6   72.71    4.93
  -5   8   6   64.87    5.27
  -5   8   6   69.82    5.54
  -5   8   5   45.15    4.62
   5  -8  -5   47.97    4.06
  -5   8   5   39.92    3.49
  -5   8   5   47.75    4.34
  -5   8   5   41.94    4.59
  -5   8   5   42.05    4.41
  -5   8   4  133.36    8.09
   5  -8  -4  136.51    6.85
  -5   8   4  118.20    7.19
  -5   8   4  136.52    8.00
  -5   8   4  122.65    8.12
  -5   8   4  123.06    8.05
  -5   8   3  152.59    9.47
   5  -8  -3  149.05    6.99
  -5   8   3  142.89    8.02
  -5   8   3  148.67    8.93
  -5   8   3  153.68    8.70
  -5   8   3  138.24    8.95
  -5   8   2   13.23    3.09
  -5   8   2    8.99    2.56
  -5   8   2    9.87    2.31
  -5   8   2   13.56    2.66
  -5   8   2   11.93    2.66
  -5   8   1  125.17    9.37
  -5   8   1  128.07    7.63
  -5   8   1  125.55    8.07
  -5   8   1  117.71    7.48
  -5   8   1  117.88    8.37
  -5   8   0   26.36    4.57
  -5   8   0   29.24    3.65
  -5   8   0   22.57    3.58
  -5   8   0   29.33    3.78
  -5   8   0   24.94    3.85
  -5   8   0   30.77    4.35
  -5   8  -1   16.34    3.57
  -5   8  -1   15.54    3.24
  -5   8  -1   13.60    3.17
  -5   8  -1   17.37    3.01
  -5   8  -1   12.34    2.73
  -5   8  -1   13.79    2.55
  -5   8  -1   15.97    3.19
  -5   8  -2   10.12    2.87
  -5   8  -2    7.42    2.49
  -5   8  -2    6.72    2.25
  -5   8  -2    8.51    2.12
  -5   8  -2    9.96    2.37
  -5   8  -2   11.16    2.39
  -5   8  -2    5.07    2.20
  -5   8  -3   34.54    4.80
  -5   8  -3   39.88    3.97
  -5   8  -3   42.56    5.67
  -5   8  -3   32.07    5.01
  -5   8  -3   37.03    4.43
  -5   8  -3   40.34    4.22
  -5   8  -3   35.56    4.38
  -5   8  -4    6.77    2.30
  -5   8  -4    7.00    2.06
  -5   8  -4    6.71    1.56
  -5   8  -4    8.86    2.70
  -5   8  -4    7.73    2.11
  -5   8  -4    9.03    2.17
  -5   8  -4    6.44    2.28
  -5   8  -4    8.89    2.75
  -5   8  -5   11.72    3.01
  -5   8  -5   10.81    2.57
  -5   8  -5   10.64    2.61
  -5   8  -5   11.80    2.32
  -5   8  -5   13.60    3.24
  -5   8  -5   11.75    2.50
  -5   8  -5   12.62    2.37
  -5   8  -5   14.02    3.54
  -5   8  -6   -1.13    1.78
  -5   8  -6    1.31    1.19
  -5   8  -6    0.54    0.95
  -5   8  -6   -0.94    1.09
  -5   8  -6    0.28    1.19
  -5   8  -6    3.66    1.97
  -5   8  -7    1.48    1.60
  -5   8  -7    0.07    0.90
  -5   8  -7    0.01    0.80
  -5   8  -7    2.31    1.74
  -5   8  -7    0.96    0.96
  -5   8  -7    0.10    1.21
  -5   8  -8    1.87    1.02
  -5   8  -8    3.11    1.31
  -5   8  -8    1.33    0.91
  -5   8  -8    3.24    1.65
  -5   8  -8    0.32    1.18
  -5   8  -9   12.48    1.84
  -5   8  -9    6.01    1.49
  -5   8  -9   13.75    1.91
  -5   8  -9   14.67    2.34
  -5   8  -9   12.03    2.40
   5  -7  -8    0.56    0.64
  -5   7   8    0.02    0.69
   5  -7  -7   50.36    4.12
  -5   7   7   49.10    4.84
  -5   7   7   41.87    3.62
  -5   7   7   48.84    3.96
  -5   7   7   38.55    3.94
   5  -7  -6   99.29    6.13
  -5   7   6   92.82    7.03
  -5   7   6   85.86    5.48
  -5   7   6  101.29    6.29
  -5   7   6   88.77    6.61
   5  -7  -5   97.65    6.22
  -5   7   5  106.46    7.62
  -5   7   5   88.90    5.72
  -5   7   5   84.00    6.07
  -5   7   5   88.59    6.96
  -5   7   5   81.91    6.26
  -5   7   4   25.67    3.54
   5  -7  -4   29.02    3.42
  -5   7   4   24.79    2.94
  -5   7   4   25.06    3.55
  -5   7   4   24.39    3.80
  -5   7   4   24.28    3.80
  -5   7   4   21.63    3.55
  -5   7   3  153.48    9.41
   5  -7  -3  162.36    7.64
  -5   7   3  159.85    9.19
  -5   7   3  159.05    8.60
  -5   7   3  152.39    9.25
  -5   7   3  138.95    9.04
  -5   7   2  168.16   10.39
  -5   7   2  158.71   17.91
   5  -7  -2  173.60    7.53
   5  -7  -2  151.77   15.61
  -5   7   2  164.38    8.66
  -5   7   2  156.32    9.28
  -5   7   2  153.60    8.87
  -5   7   2  144.00    9.24
  -5   7   1   60.37    6.52
  -5   7   1   58.82    5.13
   5  -7  -1   51.44    9.11
  -5   7   1   55.39    5.48
  -5   7   1   57.66    5.83
  -5   7   1   60.50    5.44
  -5   7   0   -1.26    1.99
  -5   7   0   -0.25    0.93
  -5   7   0    0.05    0.96
   5  -7   0   -5.48    3.36
  -5   7   0   -0.49    1.14
  -5   7   0    0.87    1.27
  -5   7   0    1.40    1.31
  -5   7   0   -3.35    1.58
  -5   7  -1   44.43    5.69
  -5   7  -1   42.99    5.25
  -5   7  -1   40.27    4.21
  -5   7  -1   41.13    4.67
  -5   7  -1   38.60    4.35
  -5   7  -1   43.58    5.14
   5  -7   1   31.14    6.95
  -5   7  -1   41.31    4.84
  -5   7  -2   25.81    3.53
  -5   7  -2   23.23    4.07
  -5   7  -2   26.02    3.34
   5  -7   2   26.82    6.56
  -5   7  -2   27.58    3.72
  -5   7  -2   29.01    4.50
  -5   7  -2   24.78    4.19
  -5   7  -2   25.91    3.85
  -5   7  -3   30.32    4.79
  -5   7  -3   28.28    3.81
  -5   7  -3   27.45    4.35
  -5   7  -3   33.01    3.66
   5  -7   3   25.71    6.86
  -5   7  -3   31.66    4.92
  -5   7  -3   29.43    4.07
  -5   7  -3   23.28    2.94
  -5   7  -3   30.71    3.85
  -5   7  -3   29.43    4.48
  -5   7  -4   14.42    3.42
  -5   7  -4   16.48    3.23
  -5   7  -4   10.98    2.39
  -5   7  -4   12.39    2.30
  -5   7  -4   13.23    3.36
   5  -7   4   11.45    4.88
  -5   7  -4   13.79    2.79
  -5   7  -4   14.19    2.62
  -5   7  -4   13.56    3.31
  -5   7  -5    2.00    1.87
  -5   7  -5    2.05    1.31
  -5   7  -5    2.14    1.77
  -5   7  -5    0.53    1.11
  -5   7  -5    1.08    1.09
  -5   7  -5    4.40    1.91
  -5   7  -5    1.57    1.51
  -5   7  -5    0.92    1.43
  -5   7  -6   -0.49    1.51
  -5   7  -6    1.59    1.12
  -5   7  -6    4.52    1.54
  -5   7  -6    2.72    1.77
  -5   7  -6    1.52    1.15
  -5   7  -6    2.73    1.48
  -5   7  -6    2.70    1.41
  -5   7  -7    1.10    1.77
  -5   7  -7   -0.23    0.94
  -5   7  -7    2.14    1.16
  -5   7  -7    0.54    1.27
  -5   7  -7   -1.57    1.78
  -5   7  -7    0.46    1.19
  -5   7  -8    2.98    1.81
  -5   7  -8    2.72    1.20
  -5   7  -8    1.69    1.17
  -5   7  -8    1.41    1.15
  -5   7  -8    2.52    1.40
  -5   7  -8    0.79    1.13
  -5   7  -9    4.12    1.34
  -5   7  -9    3.06    1.31
  -5   7  -9    3.53    1.77
  -5   7  -9    2.92    1.34
  -5   7  -9    3.05    1.63
  -5   7 -10    2.98    1.03
  -5   7 -10    2.68    0.98
  -5   7 -10    3.47    1.28
  -5   7 -10    2.15    1.04
   5  -6  -9   27.87    2.55
  -5   6   9   27.64    3.00
   5  -6  -8   83.27    5.13
  -5   6   8   75.11    4.85
  -5   6   8   84.62    4.81
  -5   6   8   84.69    6.18
   5  -6  -7  195.68    8.62
  -5   6   7  183.52    8.20
  -5   6   7  199.62    8.27
  -5   6   7  192.52    8.49
  -5   6   7  176.54    8.55
  -5   6   7  187.84   10.12
   5  -6  -6  152.69    7.97
  -5   6   6  143.96    7.56
  -5   6   6  162.11    7.97
  -5   6   6  142.81    7.55
  -5   6   6  151.90    8.24
  -5   6   6  153.38    9.59
  -5   6   5  135.94    7.32
  -5   6   5  155.15    7.94
  -5   6   5  149.53    7.68
  -5   6   5  133.12    8.07
  -5   6   5  148.02    9.52
  -5   6   4   95.33   14.01
  -5   6   4  122.03    6.74
  -5   6   4  125.95    7.10
  -5   6   4  127.95    6.83
  -5   6   4  124.58    7.73
   5  -6  -4   88.61   12.11
  -5   6   4  119.37    8.30
  -5   6   4  114.80    7.77
  -5   6   3   -0.15    1.51
  -5   6   3   -0.15    1.62
  -5   6   3    1.20    1.05
  -5   6   3   -0.08    0.80
  -5   6   3    5.43    3.32
  -5   6   3    1.70    1.34
  -5   6   3    1.65    1.29
  -5   6   3    1.02    0.80
  -5   6   2   68.17   11.56
   5  -6  -2   70.35    4.82
  -5   6   2   62.19    5.68
  -5   6   2   71.37    5.04
  -5   6   2   61.12    6.03
  -5   6   2   60.59    5.25
  -5   6   2   64.92    5.80
  -5   6   2   64.10    5.98
  -5   6   1   19.34    3.42
  -5   6   1   20.93    3.38
  -5   6   1   24.56    2.99
  -5   6   1   13.29    5.88
  -5   6   1   20.55    3.02
  -5   6   1   21.06    3.32
   5  -6  -1   23.10    5.66
  -5   6   1   18.00    2.99
  -5   6   0  209.66   11.51
  -5   6   0  195.18    9.40
  -5   6   0  199.47   10.05
  -5   6   0  212.71   19.56
   5  -6   0  193.95   16.10
  -5   6   0  214.91    8.50
  -5   6   0  195.11    8.78
  -5   6   0  190.89    9.58
  -5   6   0  220.41   10.38
  -5   6   0  198.57   10.21
  -5   6  -1   75.66    6.94
  -5   6  -1   65.51    6.32
   5  -6   1   79.97   10.46
  -5   6  -1   82.65    5.28
  -5   6  -1   74.24    5.38
  -5   6  -1   74.79    5.85
  -5   6  -1   76.19    5.87
  -5   6  -1   80.41    6.74
  -5   6  -1   69.97    6.10
  -5   6  -2  203.01   11.31
  -5   6  -2  196.43   11.11
  -5   6  -2  190.94    9.19
   5  -6   2  199.22   16.43
  -5   6  -2  211.10    8.56
  -5   6  -2  196.09    8.44
  -5   6  -2  189.95    9.38
  -5   6  -2  200.43   11.18
  -5   6  -2  198.63   10.05
  -5   6  -3   94.20    7.71
  -5   6  -3   80.95    5.43
  -5   6  -3   99.91    8.15
   5  -6   3   83.51   11.12
  -5   6  -3  109.33    6.39
  -5   6  -3  104.12    6.03
  -5   6  -3   96.52    6.81
  -5   6  -3   99.60    8.08
  -5   6  -3  104.49    8.52
  -5   6  -3   98.89    6.64
  -5   6  -3   88.73    6.77
  -5   6  -4   38.73    4.89
  -5   6  -4   35.36    4.03
  -5   6  -4   30.68    3.47
  -5   6  -4   33.27    4.90
  -5   6  -4   33.13    5.21
  -5   6  -4   34.20    3.41
   5  -6   4   38.48    8.01
  -5   6  -4   32.98    4.09
  -5   6  -4   35.05    4.26
  -5   6  -4   34.75    5.13
  -5   6  -5   11.90    3.38
  -5   6  -5   17.07    3.13
  -5   6  -5   17.93    2.73
  -5   6  -5   21.50    3.96
  -5   6  -5   18.33    3.24
   5  -6   5   24.89    6.49
  -5   6  -5   20.06    3.40
  -5   6  -5   23.37    3.40
  -5   6  -5   13.01    3.35
  -5   6  -6   10.26    2.29
  -5   6  -6   12.04    2.71
  -5   6  -6   10.52    3.04
  -5   6  -6   12.02    2.62
  -5   6  -6   12.59    2.53
  -5   6  -6   13.94    3.29
   5  -6   6   21.07    7.04
  -5   6  -6   11.59    2.60
  -5   6  -6   12.06    3.38
  -5   6  -7    0.10    1.37
  -5   6  -7    1.11    1.36
  -5   6  -7    1.25    1.19
  -5   6  -7    0.77    1.25
  -5   6  -7    0.98    1.35
  -5   6  -7   -0.44    1.41
  -5   6  -8   13.20    3.47
  -5   6  -8   12.87    2.51
  -5   6  -8   12.32    2.53
  -5   6  -8   15.72    3.20
  -5   6  -8   12.91    2.84
  -5   6  -8   11.93    3.08
  -5   6  -9    3.29    1.82
  -5   6  -9    6.66    1.78
  -5   6  -9    5.44    1.73
  -5   6  -9    4.64    1.65
  -5   6  -9    2.52    1.49
  -5   6  -9    2.75    1.41
  -5   6 -10    0.62    1.07
  -5   6 -10    0.61    1.29
  -5   6 -10    1.27    1.06
  -5   6 -10   -0.08    0.93
  -5   6 -11    0.29    0.64
  -5   6 -11    1.39    0.84
  -5   6 -11    0.74    0.73
   5  -5  -9  115.13    5.62
  -5   5   9  116.43    5.72
  -5   5   9  128.87    6.77
   5  -5  -8  253.85    9.43
  -5   5   8  247.33    9.54
  -5   5   8  270.32    9.98
  -5   5   8  263.83    9.90
  -5   5   8  267.82    9.32
  -5   5   8  246.23   11.16
  -5   5   7  345.60   12.13
  -5   5   7  375.76   12.88
  -5   5   7  350.49   12.24
  -5   5   7  379.48   12.63
  -5   5   7  362.66   14.75
  -5   5   6   97.32    6.54
  -5   5   6  101.18    6.99
  -5   5   6   97.81    8.02
  -5   5   6   99.08    6.69
  -5   5   6  106.91    7.15
  -5   5   5  131.23   17.35
  -5   5   5  143.70    9.54
  -5   5   5  140.97    7.70
  -5   5   5  141.26    8.13
  -5   5   5  143.04    7.81
  -5   5   5  145.76    8.60
   5  -5  -5  132.04   15.28
  -5   5   4    5.97    1.70
  -5   5   4    6.59    1.81
  -5   5   4    6.40    1.62
  -5   5   4    5.86    1.52
   5  -5  -4    9.42    4.35
  -5   5   4    3.78    1.54
  -5   5   4    8.40    2.52
  -5   5   4   10.94    2.93
  -5   5   3    3.68    1.66
  -5   5   3    2.04    1.30
  -5   5   3    2.75    2.76
  -5   5   3    1.45    1.03
  -5   5   3    3.08    1.30
  -5   5   3    2.25    1.48
  -5   5   3    1.13    1.15
  -5   5   3    4.18    2.24
  -5   5   2  524.54   16.40
  -5   5   2  568.56   31.59
   5  -5  -2  546.84   25.23
  -5   5   2  509.36   16.02
  -5   5   2  497.45   13.44
  -5   5   2  501.68   14.45
  -5   5   2  504.60   15.47
  -5   5   2  539.20   16.14
  -5   5   2  494.97   15.73
  -5   5   1    2.54    1.23
  -5   5   1    1.93    1.12
  -5   5   1    0.57    0.77
  -5   5   1    1.77    0.98
  -5   5   1    2.67    1.64
   5  -5  -1    0.56    1.14
  -5   5   1    1.49    1.08
  -5   5   1    1.20    0.88
  -5   5   1    0.23    1.12
  -5   5   0  430.74   15.36
  -5   5   0  417.01   13.35
  -5   5   0  479.19   27.89
   5  -5   0  435.08   22.84
  -5   5   0  412.31   11.52
  -5   5   0  414.35   12.37
  -5   5   0  428.39   13.53
  -5   5   0  390.64   12.87
  -5   5   0  428.14   13.97
  -5   5   0  452.43   14.14
  -5   5   0  426.13   14.32
  -5   5  -1  126.56    8.51
  -5   5  -1  145.16   15.55
   5  -5   1  143.72   12.99
  -5   5  -1  129.14    6.41
  -5   5  -1  133.73    6.80
  -5   5  -1  131.00    7.17
  -5   5  -1  132.80    7.50
  -5   5  -1  135.61    8.23
  -5   5  -1  135.26    7.43
  -5   5  -1  138.58    8.36
  -5   5  -1  130.42    7.86
  -5   5  -2  387.52   14.77
  -5   5  -2  372.48   14.20
   5  -5   2  407.94   21.81
  -5   5  -2  377.25   11.12
  -5   5  -2  365.60   10.82
  -5   5  -2  409.05   14.44
  -5   5  -2  366.95   12.49
  -5   5  -2  369.13   12.30
  -5   5  -2  386.73   14.54
  -5   5  -2  375.53   13.28
  -5   5  -3   20.85    3.67
  -5   5  -3   10.64    2.60
  -5   5  -3   10.91    2.46
  -5   5  -3   10.98    2.65
   5  -5   3   11.69    4.33
  -5   5  -3   13.05    2.22
  -5   5  -3   11.50    1.96
  -5   5  -3   13.92    2.55
  -5   5  -3    9.74    2.12
  -5   5  -3    9.72    2.73
  -5   5  -4    4.73    1.64
  -5   5  -4    9.64    2.45
  -5   5  -4    9.42    2.43
  -5   5  -4    8.38    2.44
  -5   5  -4    7.56    1.94
   5  -5   4    9.02    3.92
  -5   5  -4    7.53    1.91
  -5   5  -4    5.01    1.64
  -5   5  -4    9.43    2.79
  -5   5  -4    4.26    1.28
  -5   5  -5    0.88    0.78
  -5   5  -5    1.20    1.56
  -5   5  -5    0.52    1.00
  -5   5  -5    2.09    1.05
  -5   5  -5   -0.39    1.26
   5  -5   5   -0.38    1.51
  -5   5  -5    0.34    1.25
  -5   5  -5   -0.38    1.08
  -5   5  -5    0.35    1.98
  -5   5  -6   35.03    4.30
  -5   5  -6   34.40    3.88
  -5   5  -6   23.34    4.55
  -5   5  -6   30.74    4.54
   5  -5   6   24.74    6.76
  -5   5  -6   34.05    4.22
  -5   5  -6   31.78    4.07
  -5   5  -6   34.95    5.25
  -5   5  -6   31.42    4.09
  -5   5  -7   25.37    3.45
  -5   5  -7   24.76    4.67
  -5   5  -7   26.07    4.33
   5  -5   7   25.21    7.24
  -5   5  -7   23.90    3.61
  -5   5  -7   27.42    4.60
  -5   5  -7   27.56    3.78
  -5   5  -8   10.44    3.19
  -5   5  -8   13.20    2.71
  -5   5  -8   10.01    2.53
  -5   5  -8    9.91    2.30
  -5   5  -8   12.48    2.82
  -5   5  -8   12.52    3.13
  -5   5  -9    2.58    1.79
  -5   5  -9    2.25    1.32
  -5   5  -9    2.73    1.46
  -5   5  -9   -0.46    1.36
  -5   5  -9    0.24    1.24
  -5   5  -9    2.73    1.39
  -5   5  -9    1.89    1.44
  -5   5 -10   13.06    2.16
  -5   5 -10   15.00    2.59
  -5   5 -10    8.85    2.30
  -5   5 -10    8.15    2.15
  -5   5 -10   13.18    2.56
  -5   5 -10   12.58    3.21
  -5   5 -11    1.09    0.91
  -5   5 -11    1.40    0.95
  -5   5 -11    1.11    1.24
  -5   5 -12    1.26    0.73
   5  -4  -9  129.27    6.18
  -5   4   9  121.08    6.38
  -5   4   9  137.07    6.88
  -5   4   9  131.56    6.69
  -5   4   9  116.61    6.73
  -5   4   8  268.32   10.59
  -5   4   8  287.39   11.43
  -5   4   8  277.06   10.86
  -5   4   8  292.85   10.45
  -5   4   8  268.93   11.95
  -5   4   7   76.83    6.31
  -5   4   7   63.00    5.47
  -5   4   7   70.81    5.86
  -5   4   7   69.63    5.64
  -5   4   7   66.07    6.45
  -5   4   6   65.11    5.91
  -5   4   6   66.11    5.61
  -5   4   6   63.09    5.57
  -5   4   6   61.85    5.65
  -5   4   6   62.54    6.58
  -5   4   5   33.02    4.72
  -5   4   5   31.30    4.06
  -5   4   5   28.23    3.54
  -5   4   5   28.31    3.71
  -5   4   5   34.10    9.65
  -5   4   5   33.11    4.24
   5  -4  -5   29.47    7.11
  -5   4   5   27.21    4.18
   5  -4  -4   61.97    9.89
  -5   4   4   67.16    6.30
  -5   4   4   65.94    5.49
  -5   4   4   65.34    5.05
  -5   4   4   69.71    5.33
  -5   4   4   60.42   11.70
  -5   4   4   61.68    5.52
  -5   4   4   68.34    6.32
  -5   4   3  437.61   16.03
  -5   4   3  394.58   27.48
  -5   4   3  404.05   12.79
  -5   4   3  403.46   11.58
  -5   4   3  415.09   13.39
  -5   4   3  416.98   12.00
  -5   4   3  426.54   15.08
  -5   4   3  404.89   13.37
  -5   4   3  447.70   15.27
   5  -4  -3  425.30   23.55
  -5   4   2 1141.36   24.23
  -5   4   2 1164.81   44.54
  -5   4   2 1072.64   22.38
  -5   4   2 1056.47   19.55
   5  -4  -2 1147.94   35.61
  -5   4   2 1049.68   20.86
  -5   4   2 1076.76   23.07
  -5   4   2 1036.29   20.98
  -5   4   1  549.34   15.89
   5  -4  -1  577.65   22.94
  -5   4   1  586.49   16.22
  -5   4   1  560.13   29.44
  -5   4   1  552.38   15.64
  -5   4   1  541.11   13.36
  -5   4   1  547.57   14.25
  -5   4   1  548.92   14.86
  -5   4   1  550.48   15.19
  -5   4   1  566.91   14.72
  -5   4   1  539.17   15.13
  -5   4   0  137.83    8.10
  -5   4   0  128.86    7.17
  -5   4   0  150.28   14.86
  -5   4   0  139.71    6.59
  -5   4   0  139.06    6.83
   5  -4   0  130.26    9.76
  -5   4   0  135.23    7.23
  -5   4   0  128.60    7.08
  -5   4   0  133.67    7.46
  -5   4   0  128.07    7.21
  -5   4   0  122.48    6.91
  -5   4   0  132.52    7.51
  -5   4  -1 1773.85   27.49
  -5   4  -1 1712.83   24.94
  -5   4  -1 1706.15   23.04
   5  -4   1 1777.02   41.91
  -5   4  -1 1722.21   23.19
  -5   4  -1 1746.46   25.55
  -5   4  -1 1768.14   25.95
  -5   4  -1 1773.20   28.00
  -5   4  -1 1753.03   29.19
  -5   4  -1 1778.36   27.24
  -5   4  -2  640.73   17.85
  -5   4  -2  642.96   17.28
  -5   4  -2  678.51   31.43
   5  -4   2  671.55   25.82
  -5   4  -2  640.40   14.32
  -5   4  -2  600.93   13.16
  -5   4  -2  618.60   15.26
  -5   4  -2  488.87   12.57
  -5   4  -2  576.77   16.44
  -5   4  -2  555.23   14.56
  -5   4  -2  643.61   16.53
  -5   4  -2  660.37   17.76
  -5   4  -3    5.84    1.95
  -5   4  -3   10.80    2.43
  -5   4  -3    6.86    1.90
  -5   4  -3    6.57    2.02
  -5   4  -3    8.19    1.70
   5  -4   3    8.24    3.33
  -5   4  -3    5.05    1.23
  -5   4  -3    6.65    1.84
  -5   4  -3    9.96    2.05
  -5   4  -3    8.56    2.21
  -5   4  -4   45.58    3.83
  -5   4  -4   53.27    5.46
   5  -4   4   58.93    8.32
  -5   4  -4   51.98    4.35
  -5   4  -4   49.44    4.95
  -5   4  -4   55.27    4.76
  -5   4  -4   48.49    5.49
  -5   4  -4   52.42    4.59
  -5   4  -4   55.23    5.66
  -5   4  -4   56.45    5.05
  -5   4  -5    4.87    1.84
  -5   4  -5    2.30    1.73
  -5   4  -5    1.45    0.82
  -5   4  -5    1.33    0.98
  -5   4  -5    3.20    1.78
  -5   4  -5    0.73    1.30
   5  -4   5    4.25    2.56
  -5   4  -5    3.04    1.38
  -5   4  -5   -0.54    1.08
  -5   4  -6   83.79    6.27
  -5   4  -6   79.57    5.67
  -5   4  -6   78.76    7.03
  -5   4  -6   69.68    7.30
  -5   4  -6   71.30    5.87
  -5   4  -6   70.87    5.79
  -5   4  -6   71.76    6.90
  -5   4  -6   78.32    6.30
   5  -4   6   68.46   10.26
  -5   4  -7  136.92    7.86
  -5   4  -7  132.17    9.20
  -5   4  -7  140.13    9.76
  -5   4  -7  104.06    8.32
  -5   4  -7  129.31    8.00
  -5   4  -7  115.27    9.61
  -5   4  -7  128.10    8.05
   5  -4   7  116.58   14.11
  -5   4  -8    9.20    3.03
  -5   4  -8    7.03    2.17
  -5   4  -8   10.32    2.38
  -5   4  -8   10.14    2.75
   5  -4   8    0.52    2.99
  -5   4  -8   11.60    2.68
  -5   4  -8   13.06    3.17
  -5   4  -9   28.95    3.78
  -5   4  -9   27.37    4.82
  -5   4  -9   27.51    4.09
  -5   4  -9   31.20    4.52
  -5   4  -9   31.53    4.15
  -5   4  -9   27.48    3.76
  -5   4 -10   10.46    2.84
  -5   4 -10   13.80    2.47
  -5   4 -10    9.65    2.77
  -5   4 -10   10.66    2.41
  -5   4 -10   11.27    2.38
  -5   4 -10   12.12    2.68
  -5   4 -11    3.32    1.39
  -5   4 -11    1.94    1.39
  -5   4 -11   -0.67    1.28
  -5   4 -11   -0.54    1.47
  -5   4 -12    0.33    0.62
  -5   4 -12    0.27    0.74
  -5   4 -12    2.19    1.31
   5  -3 -10   30.64    2.52
  -5   3  10   28.48    2.73
  -5   3  10   33.54    2.98
  -5   3  10   35.93    3.10
  -5   3   9   55.65    4.78
  -5   3   9   50.16    4.34
  -5   3   9   51.88    4.46
  -5   3   9   45.29    4.24
  -5   3   8  117.68    7.83
  -5   3   8  111.54    7.15
  -5   3   8  111.55    7.26
  -5   3   8  123.77    7.08
  -5   3   8   99.81    7.24
  -5   3   7   23.75    4.00
  -5   3   7   19.94    3.58
  -5   3   7   25.30    3.75
  -5   3   7   20.33    3.22
  -5   3   7   23.34    3.46
  -5   3   6   60.49    5.98
  -5   3   6   63.82    5.63
  -5   3   6   61.20    5.62
  -5   3   6   52.30   12.50
   5  -3  -6   55.01   10.10
  -5   3   6   60.09    5.67
  -5   3   6   55.61    6.14
  -5   3   6   63.76    6.28
   5  -3  -5   -1.03    3.77
  -5   3   5    0.82    1.14
  -5   3   5   -0.24    1.34
  -5   3   5   -0.60    1.26
  -5   3   5   -0.51    2.23
  -5   3   5    0.02    1.22
  -5   3   5   -0.21    1.28
  -5   3   5    0.87    1.68
  -5   3   4   52.60    6.02
  -5   3   4   49.90    4.95
  -5   3   4   48.90    4.42
  -5   3   4   45.49    4.44
  -5   3   4   41.29    9.73
   5  -3  -4   48.19    8.57
  -5   3   4   50.18    5.01
  -5   3   4   52.72    5.49
  -5   3   4   46.95    5.31
  -5   3   3  236.43   11.75
  -5   3   3  234.89   20.92
  -5   3   3  217.72    9.57
  -5   3   3  213.58    8.44
  -5   3   3  208.43    8.55
  -5   3   3  212.96    9.52
  -5   3   3  234.02   10.82
  -5   3   3  218.03   10.67
   5  -3  -3  206.02   16.24
  -5   3   3  203.93    8.91
  -5   3   2  493.35   15.87
  -5   3   2  491.03   15.24
  -5   3   2  491.72   13.45
  -5   3   2  480.48   13.78
   5  -3  -2  502.01   22.95
  -5   3   2  507.38   14.03
  -5   3   2  503.88   14.93
  -5   3   1 1393.38   23.76
  -5   3   1 1424.91   25.33
  -5   3   1 1449.27   45.76
  -5   3   1 1314.15   20.96
  -5   3   1 1369.16   24.12
   5  -3  -1 1408.09   35.31
  -5   3   1 1337.12   21.58
  -5   3   1 1375.84   23.19
  -5   3   1 1400.96   22.27
  -5   3   1 1198.58   20.60
  -5   3   0  238.46    9.93
  -5   3   0  233.10    9.75
  -5   3   0  237.76   17.85
  -5   3   0  231.98    8.40
  -5   3   0  246.35    9.81
   5  -3   0  244.43   13.04
  -5   3   0  244.20    9.36
  -5   3   0  251.85    9.64
  -5   3   0  231.69    9.18
  -5   3   0  247.57    8.75
  -5   3  -1 1199.28   22.45
  -5   3  -1 1143.08   20.75
  -5   3  -1 1255.83   40.25
  -5   3  -1 1243.16   19.03
  -5   3  -1 1168.14   18.27
  -5   3  -1 1234.48   20.68
  -5   3  -1 1244.41   22.00
  -5   3  -1 1157.08   20.06
  -5   3  -1 1176.30   20.74
  -5   3  -2    8.95    1.99
  -5   3  -2    7.76    1.89
  -5   3  -2    7.63    1.90
  -5   3  -2    9.62    1.72
  -5   3  -2    7.21    3.51
   5  -3   2    7.35    2.88
  -5   3  -2    7.90    1.87
  -5   3  -2    8.87    1.79
  -5   3  -2    8.17    1.66
  -5   3  -2    6.99    2.05
  -5   3  -3  106.28    6.81
   5  -3   3  121.59   10.27
  -5   3  -3  108.97    5.89
  -5   3  -3  110.71    6.24
  -5   3  -3   93.77    6.77
  -5   3  -3  114.35    6.33
  -5   3  -3  115.92    7.28
  -5   3  -3  111.32    6.71
  -5   3  -4  461.75   14.18
  -5   3  -4  437.46   14.58
   5  -3   4  475.51   21.66
  -5   3  -4  460.69   12.41
  -5   3  -4  438.11   12.77
  -5   3  -4  438.21   15.45
  -5   3  -4  460.31   14.93
  -5   3  -4  470.53   14.06
  -5   3  -4  449.11   12.89
  -5   3  -5   81.15    5.99
  -5   3  -5   81.02    5.07
   5  -3   5   88.53    9.96
  -5   3  -5   94.56    7.09
  -5   3  -5   93.61    5.91
  -5   3  -5   99.05    7.32
  -5   3  -5   98.04    6.64
  -5   3  -5   97.93    6.25
  -5   3  -5   87.26    7.31
  -5   3  -5   98.60    6.34
  -5   3  -5   91.63    6.54
  -5   3  -6   91.05    5.77
  -5   3  -6   86.50    7.05
  -5   3  -6   89.99    6.26
  -5   3  -6   78.48    7.28
  -5   3  -6   97.79    6.47
  -5   3  -6   89.36    7.20
  -5   3  -6   84.76    6.75
  -5   3  -6   85.07    6.39
   5  -3   6   97.52   11.27
  -5   3  -6   89.72    6.27
  -5   3  -7  295.48   11.15
  -5   3  -7  283.01   12.90
  -5   3  -7  282.61   13.11
  -5   3  -7  286.71   11.58
  -5   3  -7  262.01   13.96
  -5   3  -7  285.72   11.44
  -5   3  -7  284.13   11.76
   5  -3   7  294.50   20.79
  -5   3  -8  651.73   17.48
   5  -3   8  663.44   40.18
  -5   3  -8  652.26   19.46
  -5   3  -8  667.21   17.86
  -5   3  -8  600.37   21.68
  -5   3  -8  649.87   20.08
  -5   3  -8  648.71   17.84
  -5   3  -9   75.71    6.13
  -5   3  -9   75.28    6.47
   5  -3   9   74.70   13.84
  -5   3  -9   78.19    6.32
  -5   3  -9   69.98    7.58
  -5   3  -9   75.48    6.77
  -5   3  -9   75.74    6.04
  -5   3 -10   -0.93    1.36
  -5   3 -10    0.62    1.12
  -5   3 -10   -0.29    1.46
  -5   3 -10   -1.32    1.84
  -5   3 -11    9.23    2.21
  -5   3 -11    7.72    2.52
  -5   3 -11    5.77    2.32
  -5   3 -11    7.42    2.07
  -5   3 -11    8.71    1.89
  -5   3 -12    0.25    0.90
  -5   3 -12   -0.31    1.25
  -5   3 -12   -2.09    1.09
  -5   3 -13    6.09    1.34
  -5   3 -13    3.86    1.29
  -5   2  10  149.51    6.32
  -5   2  10  160.23    6.77
  -5   2  10  152.53    6.45
  -5   2   9   67.80    5.51
  -5   2   9   70.50    5.32
  -5   2   9   67.51    5.25
  -5   2   9   62.62    4.28
  -5   2   9   57.82    4.61
  -5   2   8   31.76    4.40
  -5   2   8   31.72    3.98
  -5   2   8   31.48    4.13
  -5   2   8   33.62    3.88
  -5   2   8   27.31    3.78
  -5   2   7    0.72    1.40
  -5   2   7    1.14    1.02
  -5   2   7    2.95    1.55
  -5   2   7    1.60    1.18
  -5   2   7    3.70    1.59
  -5   2   6   12.10    3.04
  -5   2   6   12.28    2.55
  -5   2   6    9.20    2.44
  -5   2   6    8.78    2.46
  -5   2   6   14.02    3.02
  -5   2   6   10.97    2.58
  -5   2   5  438.29   15.81
  -5   2   5  416.37   13.83
  -5   2   5  431.29   14.45
  -5   2   5  417.05   14.85
   5  -2  -5  423.06   26.41
  -5   2   5  402.70   15.48
  -5   2   5  436.40   15.87
  -5   2   4  291.00   13.77
  -5   2   4  270.71   24.34
  -5   2   4  280.35   11.81
  -5   2   4  269.13   10.36
  -5   2   4  270.92   10.86
  -5   2   4  281.22   11.73
  -5   2   4  282.85   12.37
  -5   2   4  280.31   12.40
   5  -2  -4  270.62   19.86
  -5   2   3 1517.71   29.40
  -5   2   3 1619.76   54.30
  -5   2   3 1448.72   24.98
  -5   2   3 1414.20   21.54
  -5   2   3 1418.35   22.93
   5  -2  -3 1471.98   42.61
  -5   2   3 1418.57   24.75
   5  -2  -3 1603.79   39.91
  -5   2   3 1429.93   26.11
  -5   2   3 1474.04   27.18
  -5   2   2 1108.96   23.52
  -5   2   2  930.30   38.59
  -5   2   2 1093.05   20.08
  -5   2   2 1054.03   22.03
  -5   2   2 1068.06   20.98
  -5   2   2  986.38   17.35
   5  -2  -2 1104.69   29.81
   5  -2  -2 1040.40   33.20
  -5   2   2 1069.18   20.07
  -5   2   2 1019.21   19.26
  -5   2   1  541.41   14.11
  -5   2   1  578.36   16.17
  -5   2   1  551.40   13.31
  -5   2   1  535.78   13.41
  -5   2   1  527.15   13.26
  -5   2   1  543.53   14.14
   5  -2  -1  508.98   21.01
  -5   2   1  543.93   14.96
  -5   2   0 1612.08   44.92
  -5   2   0 1584.79   21.58
  -5   2   0 1606.12   24.35
   5  -2   0 1550.46   32.81
  -5   2   0 1576.03   21.62
  -5   2   0 1595.66   23.01
  -5   2   0 1549.91   22.92
  -5   2   0 1570.61   24.23
  -5   2  -1  299.46   18.63
  -5   2  -1  322.19    9.44
   5  -2   1  304.92   12.68
  -5   2  -1  320.06   11.00
  -5   2  -2  319.06   10.98
   5  -2   2  325.91   14.97
  -5   2  -2  322.67    9.43
  -5   2  -2  303.11   10.63
  -5   2  -3  280.45   10.40
  -5   2  -3  267.17   10.27
  -5   2  -3  253.29   17.44
   5  -2   3  300.58   14.54
  -5   2  -3  297.15    9.28
  -5   2  -3  242.07   10.07
  -5   2  -3  288.14    9.59
  -5   2  -3  285.91   10.59
  -5   2  -3  277.23    9.86
  -5   2  -4  535.27   14.53
   5  -2   4  573.81   21.55
  -5   2  -4  527.75   14.89
  -5   2  -4  542.35   13.18
  -5   2  -4  548.32   14.34
  -5   2  -4  554.06   13.76
  -5   2  -4  531.41   13.30
  -5   2  -4  540.76   15.97
  -5   2  -4  530.48   15.04
   5  -2   5  501.24   21.61
  -5   2  -5  494.52   14.21
  -5   2  -5  511.94   13.10
  -5   2  -5  468.61   14.44
  -5   2  -5  488.73   14.99
  -5   2  -5  490.65   13.34
  -5   2  -5  476.08   15.98
  -5   2  -5  479.89   13.34
  -5   2  -5  480.53   14.84
  -5   2  -5  351.67   11.78
  -5   2  -6   82.23    5.22
  -5   2  -6   84.60    6.72
  -5   2  -6   85.61    6.56
  -5   2  -6   90.68    6.06
  -5   2  -6   84.01    7.19
  -5   2  -6   84.52    5.87
  -5   2  -6   86.66    6.56
  -5   2  -6   87.54    6.23
   5  -2   6   98.55   10.36
  -5   2  -7   15.74    3.55
  -5   2  -7   16.94    2.93
  -5   2  -7   15.06    2.42
  -5   2  -7   14.46    2.71
   5  -2   7   11.17    5.04
  -5   2  -7   16.05    2.91
  -5   2  -7   16.67    2.99
  -5   2  -8  373.56   12.81
   5  -2   8  357.58   28.45
  -5   2  -8  381.50   14.35
  -5   2  -8  383.36   13.44
  -5   2  -8  375.00   16.51
  -5   2  -8  379.31   14.49
  -5   2  -8  360.81   13.33
  -5   2  -9    1.93    1.71
  -5   2  -9    2.78    1.83
   5  -2   9   -1.23    2.60
  -5   2  -9    6.31    1.96
  -5   2  -9    0.88    0.93
  -5   2  -9    2.52    1.40
  -5   2  -9    1.69    1.54
  -5   2 -10    0.70    1.37
  -5   2 -10    1.25    1.52
  -5   2 -10    2.00    1.71
  -5   2 -10    0.97    1.29
  -5   2 -11    4.88    1.62
  -5   2 -11    6.40    1.79
  -5   2 -11    7.32    2.29
  -5   2 -11    5.74    2.37
  -5   2 -11    4.02    1.74
  -5   2 -12    3.65    1.34
  -5   2 -12   -0.13    1.32
  -5   2 -12    1.06    0.97
  -5   2 -12    4.61    1.34
  -5   2 -13    6.41    1.74
  -5   2 -13    8.87    1.62
  -5   2 -13    6.47    1.63
  -5   1  10   50.14    3.86
  -5   1  10   56.32    3.96
  -5   1  10   55.81    3.98
  -5   1   9   97.95    6.57
  -5   1   9   91.56    6.14
  -5   1   9   92.96    6.13
  -5   1   9   93.77    5.40
  -5   1   8    1.59    1.43
  -5   1   8    2.86    1.48
  -5   1   8    1.77    1.36
  -5   1   8   -0.01    1.05
  -5   1   8    1.67    0.93
  -5   1   7    3.81    1.67
  -5   1   7    7.17    2.17
  -5   1   7    2.45    1.65
  -5   1   7    5.51    1.90
  -5   1   7    3.94    1.66
  -5   1   6  322.25   30.37
  -5   1   6  345.17   14.64
  -5   1   6  347.34   13.49
  -5   1   6  329.32   13.46
   5  -1  -6  280.07   22.64
   5  -1  -6  357.05   25.11
  -5   1   6  333.24   13.66
  -5   1   6  309.21   12.92
  -5   1   6  356.80   13.94
  -5   1   5  198.80   11.65
  -5   1   5  177.63   21.53
  -5   1   5  201.49   10.80
   5  -1  -5  176.36   17.05
  -5   1   5  184.18    9.36
  -5   1   5  189.84    9.79
  -5   1   5  209.21    9.65
  -5   1   5  201.31   10.60
  -5   1   5  197.06   10.24
   5  -1  -5  192.77   17.40
  -5   1   5  175.83    9.73
  -5   1   4  601.26   19.33
  -5   1   4  582.02   35.59
  -5   1   4  597.96   17.48
  -5   1   4  565.41   15.06
  -5   1   4  563.23   15.88
   5  -1  -4  560.17   28.39
  -5   1   4  590.45   17.06
  -5   1   4  577.41   17.12
   5  -1  -4  617.10   28.48
  -5   1   4  571.97   17.43
  -5   1   4  544.50   14.94
  -5   1   3 2462.47   36.89
  -5   1   3 2504.31   68.11
  -5   1   3 2359.91   32.13
  -5   1   3 2204.91   27.23
  -5   1   3 2242.44   29.37
   5  -1  -3 2417.51   51.66
   5  -1  -3 2303.37   53.53
  -5   1   3 2308.49   31.49
  -5   1   3 2298.25   32.17
  -5   1   3 2382.71   34.14
  -5   1   3 2210.74   28.06
  -5   1   2 1169.39   24.19
  -5   1   2 1088.83   41.19
  -5   1   2 1111.89   20.49
   5  -1  -2 1077.89   31.67
  -5   1   2 1009.48   18.11
  -5   1   2 1050.72   19.89
  -5   1   2 1068.74   20.37
  -5   1   2 1107.60   22.57
   5  -1  -2  984.36   32.33
  -5   1   2  918.33   17.44
  -5   1   1  793.65   32.52
  -5   1   1  783.96   15.78
   5  -1  -1  731.16   24.10
  -5   1   1  745.96   15.65
  -5   1   1  779.99   17.90
  -5   1   0    6.36    3.47
   5  -1   0    3.33    1.44
  -5   1  -1  154.13   12.89
   5  -1   1  150.74   10.25
  -5   1  -2  738.28   27.65
   5  -1   2  709.67   17.40
  -5   1  -3  551.60   24.13
   5  -1   3  734.92   20.01
   5  -1   4  369.32   15.34
  -5   1  -4  357.13   11.56
  -5   1  -4  384.57   10.54
  -5   1  -4  371.33   12.73
  -5   1  -4  379.01   10.87
  -5   1  -4  351.53   11.49
  -5   1  -4  370.31   11.15
  -5   1  -5  431.76   13.37
  -5   1  -5  451.92   11.91
  -5   1  -5  434.05   13.66
  -5   1  -5  416.16   11.54
  -5   1  -5  443.44   14.77
  -5   1  -5  436.84   12.22
   5  -1   5  452.96   18.18
  -5   1  -5  416.08   12.49
  -5   1  -5  430.42   13.14
  -5   1  -6   71.14    4.70
  -5   1  -6   72.50    5.78
   5  -1   6   84.80   11.43
  -5   1  -6   75.95    5.28
  -5   1  -6   75.24    6.13
  -5   1  -6   71.83    5.18
  -5   1  -6   77.30    6.50
  -5   1  -6   76.97    5.50
  -5   1  -6   71.33    5.62
  -5   1  -6   73.44    5.53
  -5   1  -7  196.00    8.40
   5  -1   7  207.21   19.43
  -5   1  -7  187.26    9.36
  -5   1  -7  187.19    8.65
  -5   1  -7  169.04   10.16
  -5   1  -7  178.23    9.14
  -5   1  -7  195.22    9.28
  -5   1  -8  133.37    7.41
  -5   1  -8  140.74    8.32
  -5   1  -8  135.48    7.77
  -5   1  -8  129.25    8.15
  -5   1  -8  132.18    9.39
  -5   1  -8  133.94    7.88
   5  -1   8  141.39   17.18
  -5   1  -9   10.91    2.54
  -5   1  -9   12.61    2.50
  -5   1  -9    9.86    2.33
   5  -1   9    7.10    3.45
  -5   1  -9    9.15    2.27
  -5   1  -9    7.38    2.41
  -5   1 -10   54.04    5.28
  -5   1 -10   49.89    4.92
  -5   1 -10   47.98    4.89
  -5   1 -10   43.83    5.59
  -5   1 -11   10.09    2.39
  -5   1 -11    8.14    2.93
  -5   1 -11   11.29    2.66
  -5   1 -11   11.29    2.80
  -5   1 -11   10.35    2.29
  -5   1 -12    7.21    1.89
  -5   1 -12    9.80    2.82
  -5   1 -12    6.40    1.79
  -5   1 -13    0.20    0.69
  -5   1 -13   -0.96    1.15
  -5   1 -13   -0.57    0.84
  -5   0  10    2.43    0.86
  -5   0  10    1.60    0.85
  -5   0  10    1.23    0.69
  -5   0   9   -0.87    1.22
  -5   0   9    2.26    1.18
  -5   0   9    2.20    1.18
  -5   0   9    0.50    1.01
  -5   0   8  129.42    8.33
  -5   0   8  143.32    8.40
  -5   0   8  139.07    8.40
  -5   0   8  144.62    8.11
  -5   0   7  188.40   10.56
  -5   0   7  196.85   10.33
  -5   0   7  193.86   10.54
  -5   0   7  202.07   10.62
  -5   0   6  101.34    6.31
  -5   0   6   98.98   16.87
  -5   0   6  102.07    7.85
  -5   0   6  102.36    7.44
  -5   0   6   99.08    7.44
   5   0  -6  101.29   13.73
   5   0  -6   94.36   12.98
  -5   0   6   97.97    7.56
  -5   0   6   86.51    6.43
  -5   0   6  108.22    7.53
  -5   0   5  287.82   13.61
  -5   0   5  282.22   11.52
   5   0  -5  307.56   22.30
  -5   0   5  242.41   25.26
  -5   0   5  291.87   12.99
  -5   0   5  283.86   11.78
  -5   0   5  287.22   12.42
   5   0  -5  292.61   21.95
  -5   0   5  302.47   12.88
  -5   0   5  282.81   11.54
  -5   0   5  294.11   12.60
  -5   0   4 1808.99   32.37
  -5   0   4 1774.10   30.35
  -5   0   4 1720.26   26.80
  -5   0   4 1699.75   28.22
  -5   0   4 1734.11   26.78
  -5   0   4 1803.21   30.50
  -5   0   4 1750.67   29.71
   5   0  -4 1769.29   50.62
   5   0  -4 1815.45   50.75
  -5   0   4 1692.03   27.42
  -5   0   3   93.55    7.21
  -5   0   3   91.51   13.18
  -5   0   3   93.20    6.45
  -5   0   3   86.68    5.50
  -5   0   3   89.32    6.14
  -5   0   3   89.74    5.87
   5   0  -3   91.89   10.94
   5   0  -3   85.55   10.37
  -5   0   3   87.46    6.23
  -5   0   3   88.33    6.65
  -5   0   3   83.35    5.88
  -5   0   2  121.92   13.92
  -5   0   2  133.45    7.08
  -5   0   2  132.06    6.88
  -5   0   2  134.30    6.80
   5   0  -2  142.80   12.21
  -5   0   2  132.48    7.13
  -5   0   2  134.99    7.98
  -5   0   1  103.82    6.99
  -5   0   1   96.51   11.23
  -5   0   1   89.86    5.40
  -5   0   1   90.44    6.31
   5   0  -1   86.72    9.15
  -5   0   1   92.12    5.51
  -5   0   0   32.92    6.30
   5   0   0   25.37    4.65
  -5   0  -1  625.28   24.97
   5   0   1  695.51   17.90
   5   0   2  350.63   14.67
  -5   0  -2  334.45   17.74
  -5   0  -3  502.55   21.69
   5   0   3  877.14   26.03
   5   0   4 1906.39   42.09
   5   0   5  569.45   25.38
  -5   0  -5  553.15   14.34
  -5   0  -5  585.99   15.49
  -5   0  -5  575.67   13.00
  -5   0  -5  528.18   15.35
  -5   0  -5  570.94   13.49
  -5   0  -5  584.07   15.45
  -5   0  -5  581.34   14.11
  -5   0  -6  305.19    9.24
   5   0   6  323.99   21.12
  -5   0  -6  317.69   11.43
  -5   0  -6  332.36   12.54
  -5   0  -6  306.61    9.99
  -5   0  -6  291.58   12.00
  -5   0  -6  311.34   10.87
  -5   0  -7   71.67    4.91
  -5   0  -7   89.64    6.17
  -5   0  -7   62.87    6.03
  -5   0  -7   73.27    5.25
  -5   0  -7   63.71    5.94
  -5   0  -7   51.96    4.63
  -5   0  -7   74.68    5.61
   5   0   7   85.62   12.16
  -5   0  -8   62.30    4.98
  -5   0  -8   59.84    5.17
  -5   0  -8   67.76    5.40
  -5   0  -8   56.99    5.89
   5   0   8   65.77   11.70
  -5   0  -8   60.70    5.37
  -5   0  -9   12.94    2.53
  -5   0  -9   12.97    2.55
   5   0   9    8.32    4.96
  -5   0  -9   16.16    2.98
  -5   0  -9   10.81    2.67
  -5   0 -10   83.58    6.41
   5   0  10   93.49   15.22
  -5   0 -10   89.02    6.56
  -5   0 -10   89.71    7.50
  -5   0 -10   81.12    6.19
  -5   0 -11   37.37    5.40
  -5   0 -11   39.89    4.79
  -5   0 -11   40.03    4.33
  -5   0 -11   43.13    4.64
  -5   0 -12   15.56    2.74
  -5   0 -12   16.45    3.51
  -5   0 -12   19.96    2.79
  -5   0 -13    0.98    0.97
  -5   0 -13   -0.44    1.05
  -5   0 -13    1.54    1.30
   5   0  13    0.87    1.33
  -5   0 -14    5.52    1.19
  -5   0 -14    5.44    1.32
  -5   0 -14    5.27    1.29
  -5  -1  10    0.68    0.53
  -5  -1  10    0.47    0.66
  -5  -1  10    1.69    0.82
  -5  -1   9   28.61    3.27
  -5  -1   9   29.61    3.39
  -5  -1   9   31.84    3.56
  -5  -1   9   25.59    2.84
  -5  -1   8   77.93    6.16
  -5  -1   8   79.42    6.29
  -5  -1   8   82.34    6.36
  -5  -1   8   82.27    6.18
  -5  -1   7  239.62   11.44
  -5  -1   7  258.45   11.80
  -5  -1   7  256.52   11.95
  -5  -1   7  251.00   11.66
   5   1  -6   22.78    6.58
  -5  -1   6   16.64    2.79
  -5  -1   6   22.42    3.70
  -5  -1   6   17.85    3.28
  -5  -1   6   16.37    3.17
  -5  -1   6   20.76    3.61
  -5  -1   6    6.73    5.72
   5   1  -6   17.40    5.59
   5   1  -5 1219.66   45.42
  -5  -1   5 1207.68   26.83
  -5  -1   5 1253.20   22.08
  -5  -1   5 1227.20   56.89
  -5  -1   5 1158.78   25.08
  -5  -1   5 1180.05   24.30
  -5  -1   5 1214.26   25.74
  -5  -1   5 1217.24   24.31
   5   1  -5 1210.08   44.24
  -5  -1   5 1233.44   26.52
  -5  -1   5 1243.08   25.14
  -5  -1   4  790.78   21.15
  -5  -1   4  766.38   16.32
   5   1  -4  750.65   33.28
  -5  -1   4  784.24   42.02
  -5  -1   4  744.42   19.26
  -5  -1   4  740.58   18.06
  -5  -1   4  730.22   19.02
  -5  -1   4  749.31   18.22
  -5  -1   4  776.36   20.20
  -5  -1   4  763.46   19.78
  -5  -1   3  320.45   13.15
  -5  -1   3  281.59    9.30
   5   1  -3  302.64   19.80
  -5  -1   3  275.56   22.92
  -5  -1   3  310.95   11.83
  -5  -1   3  287.38   11.22
  -5  -1   3  302.17   11.02
  -5  -1   3  308.38   11.94
  -5  -1   3  303.63   12.33
  -5  -1   2  253.21   11.24
  -5  -1   2  254.60   19.83
  -5  -1   2  253.39    9.84
  -5  -1   2  233.22    9.41
  -5  -1   2  247.59    8.71
  -5  -1   2  236.87    9.38
  -5  -1   2  237.33    9.77
  -5  -1   2  216.72   10.22
   5   1  -2  222.64   16.00
  -5  -1   1  853.97   17.35
  -5  -1   1  905.98   20.61
  -5  -1   1  900.91   34.04
  -5  -1   1  907.56   17.08
  -5  -1   1  892.60   17.12
  -5  -1   1  863.43   15.80
   5   1  -1  826.70   29.18
  -5  -1   1  892.56   19.88
  -5  -1   0   97.92   10.44
   5   1   0   98.13    9.90
  -5  -1  -1  839.17   28.40
  -5  -1  -2  102.30    9.29
   5   1   2   94.32    7.68
  -5  -1  -3 1768.98   38.13
   5   1   3 2877.39   46.63
   5   1   4  574.43   22.90
  -5  -1  -5  340.57    9.71
  -5  -1  -5  337.33   11.60
  -5  -1  -5  306.29   11.17
  -5  -1  -5  313.72   10.41
  -5  -1  -5  343.46   11.72
  -5  -1  -5  333.95   10.29
  -5  -1  -6   64.23    4.16
  -5  -1  -6   63.11    4.93
  -5  -1  -6   56.40    5.59
  -5  -1  -6   61.25    4.75
  -5  -1  -6   64.32    5.58
  -5  -1  -6   59.47    4.23
  -5  -1  -6   62.36    5.36
   5   1   6   67.05    9.52
  -5  -1  -7  182.47    8.42
  -5  -1  -7  175.70    9.96
  -5  -1  -7  166.59    7.67
  -5  -1  -7  178.95    7.54
  -5  -1  -7  172.17    9.70
  -5  -1  -7  152.83    8.72
   5   1   7  167.52   16.55
  -5  -1  -7  180.60    8.58
  -5  -1  -8   48.65    4.35
  -5  -1  -8   52.08    4.65
  -5  -1  -8   42.21    5.19
  -5  -1  -8   45.11    4.24
  -5  -1  -8   43.97    4.83
   5   1   8   56.64   11.01
  -5  -1  -8   50.81    4.83
  -5  -1  -9  247.20   10.29
  -5  -1  -9  242.17   10.57
  -5  -1  -9  222.95   12.31
   5   1   9  245.35   23.33
  -5  -1  -9  238.75   10.21
  -5  -1  -9  241.50   11.65
  -5  -1 -10   49.99    6.12
  -5  -1 -10   44.69    4.89
  -5  -1 -10   48.30    4.05
   5   1  10   50.74   11.52
  -5  -1 -10   54.54    5.20
  -5  -1 -10   52.86    5.05
  -5  -1 -11    1.31    1.07
  -5  -1 -11    1.84    1.60
  -5  -1 -11    0.77    1.02
  -5  -1 -11   -0.56    1.50
  -5  -1 -12   14.80    2.61
  -5  -1 -12   16.18    3.41
  -5  -1 -12   16.99    2.32
  -5  -1 -13    3.55    1.57
  -5  -1 -13    4.03    1.41
  -5  -1 -13    2.36    1.31
   5   1  13    3.75    1.65
  -5  -1 -14    0.38    0.47
  -5  -1 -14    1.31    0.93
  -5  -1 -14    0.56    0.64
  -5  -1 -14    1.32    0.70
   5   1  14   -0.95    1.00
  -5  -2   9   27.21    2.94
  -5  -2   9   34.62    3.55
  -5  -2   9   32.63    3.42
  -5  -2   9   26.95    2.78
  -5  -2   8   21.91    2.99
  -5  -2   8   23.42    3.37
  -5  -2   8   21.74    3.30
  -5  -2   8   21.78    3.14
  -5  -2   7    1.68    0.97
  -5  -2   7    0.80    0.89
  -5  -2   7    0.68    1.17
  -5  -2   7    0.62    1.19
  -5  -2   7    3.34    1.69
  -5  -2   6  543.35   15.25
  -5  -2   6  523.50   16.53
  -5  -2   6  557.68   17.10
  -5  -2   6  551.39   17.56
  -5  -2   6  541.17   17.82
  -5  -2   5  110.00    7.89
  -5  -2   5  101.81    6.48
  -5  -2   5  118.21   17.61
  -5  -2   5  112.96    7.68
  -5  -2   5  104.60    7.39
  -5  -2   5  111.32    7.89
   5   2  -5  112.57   14.07
   5   2  -5  101.22   13.17
  -5  -2   5  108.39    7.93
  -5  -2   5  112.34    7.66
  -5  -2   5  110.23    7.36
   5   2  -4    1.72    2.44
  -5  -2   4    3.66    1.90
  -5  -2   4    2.21    1.16
  -5  -2   4    4.48    1.60
  -5  -2   4    2.89    1.67
  -5  -2   4    4.68    1.93
  -5  -2   4    3.55    2.96
  -5  -2   4    4.46    1.83
  -5  -2   4    4.01    1.62
  -5  -2   3   20.63    2.40
  -5  -2   3   16.98    3.08
  -5  -2   3   19.39    2.61
  -5  -2   3   23.70    3.24
  -5  -2   3   20.49    3.21
  -5  -2   3   22.12    3.25
  -5  -2   3   23.19    7.06
  -5  -2   3   27.61    3.90
   5   2  -3   21.91    5.77
  -5  -2   3   26.02    3.69
  -5  -2   2  230.27   10.67
  -5  -2   2  174.49    6.51
  -5  -2   2  194.34    7.50
  -5  -2   2  217.02   18.41
  -5  -2   2  225.51    9.13
  -5  -2   2  215.27    9.37
  -5  -2   2  224.81    9.36
   5   2  -2  217.62   16.42
  -5  -2   2  223.30    9.94
  -5  -2   2  209.78   10.24
  -5  -2   1 1769.56   29.04
  -5  -2   1 1924.29   49.81
  -5  -2   1 1805.38   24.00
  -5  -2   1 1745.00   25.44
  -5  -2   1 1951.49   24.45
  -5  -2   1 1875.15   25.57
   5   2  -1 1765.08   44.90
  -5  -2   1 1833.03   29.46
  -5  -2   1 1707.01   23.39
  -5  -2   0 3573.65   40.33
  -5  -2   0 3130.74   57.45
  -5  -2   0 3520.62   33.79
  -5  -2   0 3356.16   31.49
   5   2   0 2986.75   57.05
  -5  -2   0 3561.87   40.03
  -5  -2  -1  295.96   16.41
  -5  -2  -2 2382.45   41.84
   5   2   2 2343.79   39.68
  -5  -2  -3  620.46   20.44
   5   2   3  531.42   20.99
  -5  -2  -4    1.87    0.96
  -5  -2  -4    1.70    1.04
  -5  -2  -4    2.40    1.14
  -5  -2  -4    0.33    0.89
   5   2   4    5.15    2.53
  -5  -2  -4    1.67    0.98
  -5  -2  -5  139.42    7.22
  -5  -2  -5  125.20    6.53
  -5  -2  -5  140.98    8.91
  -5  -2  -5  128.68    6.29
   5   2   5  123.61   12.02
  -5  -2  -5  144.33    7.63
  -5  -2  -5  134.40    7.32
  -5  -2  -5  131.04    6.35
  -5  -2  -5  128.87    6.73
  -5  -2  -6    7.55    1.80
  -5  -2  -6    5.92    1.51
  -5  -2  -6    5.22    1.21
  -5  -2  -6    5.52    1.56
  -5  -2  -6    3.37    1.63
   5   2   6    5.16    3.32
  -5  -2  -6    7.28    1.91
  -5  -2  -6    6.40    1.90
  -5  -2  -6    1.99    1.00
  -5  -2  -6    5.80    1.67
  -5  -2  -7  161.46    7.78
  -5  -2  -7  191.19   10.85
  -5  -2  -7  178.58    9.56
   5   2   7  179.74   17.31
  -5  -2  -7  160.64    8.41
  -5  -2  -7  174.55    7.44
  -5  -2  -7  169.03    8.13
  -5  -2  -7  179.10    7.40
  -5  -2  -8   95.05    6.01
  -5  -2  -8  101.17    8.15
  -5  -2  -8   89.95    6.62
  -5  -2  -8   92.82    7.39
   5   2   8   87.20   12.99
  -5  -2  -8   89.77    5.83
  -5  -2  -8   93.00    6.41
  -5  -2  -8   96.43    6.01
  -5  -2  -9  451.59   17.06
   5   2   9  423.93   31.04
  -5  -2  -9  409.03   16.18
  -5  -2  -9  408.69   14.04
  -5  -2  -9  427.25   11.44
  -5  -2  -9  427.08   14.02
[truncated: 269,640 more chars]
